# Supplementary material for: N-(4-Chloro­butano­yl)-N′-phenyl­thio­urea
Source: Acta Crystallogr Sect E Struct Rep Online. 2011 Jan 15;67(Pt 2):o419. doi: 10.1107/S1600536811001498 (PMC3051517; doi:10.1107/S1600536811001498)
Supplement: Supplementary file 1 [file e-67-0o419-sup1.cif]

##############################################################################
###                                                                        ###
###        Electronic paper (Acta Crystallographica Section E)             ###
###                                                                        ###
##############################################################################
#                                                                            #
# This CIF contains the data in a paper accepted for publication in Acta     #
# Crystallographica Section E. It conforms to the requirements of Notes      #
# for Authors for Section E, and has been peer reviewed under the auspices   #
# of the IUCr Commission on Journals.                                        #
#                                                                            #
# Full details of the Crystallographic Information File format               #
# are given in the paper "The Crystallographic Information File (CIF):       #
# a New Standard Archive File for Crystallography" by S. R. Hall, F. H.      #
# Allen and I. D. Brown [Acta Cryst. (1991), A47, 655-685].                  #
#                                                                            #
# The current version of the core CIF dictionary is obtainable from          #
# ftp://ftp.iucr.org/pub/cif_core.dic. The current version number is 2.4.    #
#                                                                            #
# Software is freely available for graphical display of the structure(s) in  #
# this CIF.  For information consult the CIF home page http://www.iucr.org/  #
# cif/home.html                                                              #
#                                                                            #
# This file may be used for bona fide research purposes within the           #
# scientific community so long as proper attribution is given to the journal # 
# article from which it was obtained.                                        #
#                                                                            #
##############################################################################
                                             
data_global
_audit_creation_method     'form.cif (version 2.0)'
_journal_data_validation_number     ?
_journal_date_recd_electronic     2010-12-29
_journal_date_accepted     2011-01-11
_journal_name_full     'Acta Crystallographica, Section E'
_journal_year     2011
_journal_volume     67
_journal_issue      2
_journal_page_first     o419
_journal_page_last     o419
_journal_paper_category     QO
_journal_coeditor_code     HG2783
_publ_contact_author_name     'Yamin, Bohari.M. '
_publ_contact_author_address
;
      School of Chemical Sciences and Food Technology
      Universiti  Kebangsaan Malaysia
      UKM 43600 Bangi Selangor, Malaysia.
;
_publ_contact_author_email     'bohari@ukm.my'
_publ_contact_author_fax     '6 03 89212410 '
_publ_contact_author_phone     '6 03 89213880'
_publ_section_title
;
<i>N</i>-(4-Chlorobutanoyl)-<i>N</i>'-phenylthiourea
;
loop_
    _publ_author_name
    _publ_author_footnote
    _publ_author_address
    'Yamin, Bohari M.' ?
;     School of Chemical Sciences and Food Technology
      Universiti  Kebangsaan Malaysia
      UKM 43600 Bangi Selangor, Malaysia
;
    'Othman, Nur Eliyanti Ali' ?
;     School of Chemical Sciences and Food Technology
      Universiti  Kebangsaan Malaysia
      UKM 43600 Bangi Selangor, Malaysia
;
    'Yusof, M. Sukeri M.' ?
;      Department of Chemical Sciences
       Faculty of Science and Technology
       Universiti Malaysia Terengganu
       Menggabang Telipot
       21030 Kuala Terengganu
       Malaysia
;
    'Embong, Farhana.' ?
;      Department of Chemical Sciences
       Faculty of Science and Technology
       Universiti Malaysia Terengganu
       Menggabang Telipot
       21030 Kuala Terengganu
       Malaysia
;
data_I
_audit_creation_method     SHELXL-97
_chemical_name_systematic
;
<i>N</i>-(4-Chlorobutanoyl)-<i>N</i>'-phenylthiourea
;
_chemical_name_common     ?
_chemical_formula_moiety     'C11 H13 Cl N2 O S'
_chemical_formula_sum     'C11 H13 Cl N2 O S'
_chemical_formula_iupac     'C11 H13 Cl N2 O S'
_chemical_formula_weight     256.74
_chemical_melting_point_gt     392.3
_chemical_melting_point_lt     393.2
_symmetry_cell_setting     monoclinic
_symmetry_space_group_name_H-M     'P 21/c'
_symmetry_space_group_name_Hall     '-P 2ybc'
loop_
    _symmetry_equiv_pos_as_xyz
    'x, y, z'
    '-x, y+1/2, -z+1/2'
    '-x, -y, -z'
    'x, -y-1/2, z-1/2'
_cell_length_a     14.610(3)
_cell_length_b     10.244(2)
_cell_length_c     18.230(4)
_cell_angle_alpha     90.00
_cell_angle_beta     112.408(4)
_cell_angle_gamma     90.00
_cell_volume     2522.5(9)
_cell_formula_units_Z     8
_cell_measurement_reflns_used     3372
_cell_measurement_theta_min     2.3
_cell_measurement_theta_max     25.5
_cell_measurement_temperature     298(2)
_exptl_crystal_description     slab
_exptl_crystal_colour     colourless
_exptl_crystal_size_max     0.50
_exptl_crystal_size_mid     0.49
_exptl_crystal_size_min     0.09
_exptl_crystal_density_diffrn     1.352
_exptl_crystal_density_meas     ?
_exptl_crystal_density_method     'not measured'
_exptl_crystal_F_000     1072
_exptl_absorpt_coefficient_mu     0.449
_exptl_absorpt_correction_type     multi-scan
_exptl_absorpt_process_details     '(SADABS; Bruker, 2000)'
_exptl_absorpt_correction_T_min     0.8066
_exptl_absorpt_correction_T_max     0.9607
_exptl_special_details
;
;
_diffrn_ambient_temperature     298(2)
_diffrn_radiation_type     MoK\a
_diffrn_radiation_wavelength     0.71073
_diffrn_radiation_source     'fine-focus sealed tube'
_diffrn_radiation_monochromator     graphite
_diffrn_measurement_device_type
;
Bruker SMART APEX CCD area-detector
;
_diffrn_measurement_method     \w
_diffrn_detector_area_resol_mean     83.66
_diffrn_reflns_number     14531
_diffrn_reflns_av_R_equivalents     0.0431
_diffrn_reflns_av_sigmaI/netI     0.0511
_diffrn_reflns_theta_min     2.3
_diffrn_reflns_theta_max     25.5
_diffrn_reflns_theta_full     25.5
_diffrn_measured_fraction_theta_max     1.00
_diffrn_measured_fraction_theta_full     1.00
_diffrn_reflns_limit_h_min     -17
_diffrn_reflns_limit_h_max     16
_diffrn_reflns_limit_k_min     -12
_diffrn_reflns_limit_k_max     11
_diffrn_reflns_limit_l_min     -22
_diffrn_reflns_limit_l_max     20
_diffrn_standards_number     0
_diffrn_standards_interval_count     0
_diffrn_standards_interval_time     0
_diffrn_standards_decay_%     0
_refine_special_details
;
Refinement of <i>F</i>^2^ against ALL reflections. The weighted <i>R</i>-factor
<i>wR</i> and goodness of fit <i>S</i> are based on <i>F</i>^2^, conventional
<i>R</i>-factors <i>R</i> are based on <i>F</i>, with <i>F</i> set to zero for
negative <i>F</i>^2^. The threshold expression of <i>F</i>^2^ >
\s(<i>F</i>^2^) is used only for calculating <i>R</i>-factors(gt) <i>etc</i>.
and is not relevant to the choice of reflections for refinement.
<i>R</i>-factors based on <i>F</i>^2^ are statistically about twice as large
as those based on <i>F</i>, and <i>R</i>- factors based on ALL data will be
even larger.
;
_reflns_number_total     4706
_reflns_number_gt     3195
_reflns_threshold_expression     I>2/s(I)
_refine_ls_structure_factor_coef     Fsqd
_refine_ls_matrix_type     full
_refine_ls_R_factor_all     0.0783
_refine_ls_R_factor_gt     0.0478
_refine_ls_wR_factor_gt     0.1137
_refine_ls_wR_factor_ref     0.1313
_refine_ls_goodness_of_fit_ref     1.015
_refine_ls_restrained_S_all     1.015
_refine_ls_number_reflns     4706
_refine_ls_number_parameters     289
_refine_ls_number_restraints     0
_refine_ls_hydrogen_treatment     constr
_refine_ls_weighting_scheme     calc
_refine_ls_weighting_details
         'calc w=1/[\s^2^(Fo^2^)+(0.0595P)^2^+0.9697P] where P=(Fo^2^+2Fc^2^)/3'
_atom_sites_solution_hydrogens     geom
_atom_sites_solution_primary     direct
_atom_sites_solution_secondary     difmap
_refine_ls_shift/su_max     ?
_refine_ls_shift/su_max_lt     0.001
_refine_ls_shift/su_mean     0.000
_refine_diff_density_max     0.48
_refine_diff_density_min     -0.29
_refine_ls_extinction_method     none
_refine_ls_extinction_coef     ?
loop_
    _atom_type_symbol
    _atom_type_description
    _atom_type_scat_dispersion_real
    _atom_type_scat_dispersion_imag
    _atom_type_scat_source
    'C' 'C' 0.0033 0.0016
                         'International Tables Vol C Tables 4.2.6.8 and 6.1.1.4'
    'H' 'H' 0.0000 0.0000
                         'International Tables Vol C Tables 4.2.6.8 and 6.1.1.4'
    'N' 'N' 0.0061 0.0033
                         'International Tables Vol C Tables 4.2.6.8 and 6.1.1.4'
    'O' 'O' 0.0106 0.0060
                         'International Tables Vol C Tables 4.2.6.8 and 6.1.1.4'
    'S' 'S' 0.1246 0.1234
                         'International Tables Vol C Tables 4.2.6.8 and 6.1.1.4'
    'Cl' 'Cl' 0.1484 0.1585
                         'International Tables Vol C Tables 4.2.6.8 and 6.1.1.4'
_computing_data_collection     'SMART (Bruker, 2000)'
_computing_cell_refinement     'SAINT (Bruker, 2000)'
_computing_data_reduction     'SAINT (Bruker, 2000)'
_computing_structure_solution     'SHELXS97 (Sheldrick, 2008)'
_computing_structure_refinement     'SHELXL97 (Sheldrick, 2008)'
_computing_molecular_graphics     'SHELXTL (Sheldrick, 2008)'
_computing_publication_material
;
SHELXTL, PARST (Nardelli, 1995) and PLATON (Spek, 2009)
;
loop_
    _atom_site_type_symbol
    _atom_site_label
    _atom_site_fract_x
    _atom_site_fract_y
    _atom_site_fract_z
    _atom_site_U_iso_or_equiv
    _atom_site_adp_type
    _atom_site_calc_flag
    _atom_site_refinement_flags
    _atom_site_occupancy
    _atom_site_disorder_assembly
    _atom_site_disorder_group
    Cl Cl1 0.49537(8) 0.21955(15) 0.48980(7) 0.1177(5) Uani d . 1 . .
    Cl Cl2 -0.21432(6) 0.81829(9) -0.21567(5) 0.0734(3) Uani d . 1 . .
    S S1 1.01893(5) -0.02943(8) 0.66961(4) 0.0505(2) Uani d . 1 . .
    S S2 0.24956(5) 0.47421(8) 0.02400(4) 0.0479(2) Uani d . 1 . .
    O O1 0.79636(14) 0.1555(2) 0.75863(12) 0.0602(6) Uani d . 1 . .
    O O2 0.07429(14) 0.80422(18) 0.07521(11) 0.0540(5) Uani d . 1 . .
    N N1 0.84965(15) 0.0558(2) 0.67035(12) 0.0433(5) Uani d . 1 . .
    H H1 0.8298 0.0332 0.6213 0.052 Uiso calc R 1 . .
    N N2 0.98310(15) 0.0728(2) 0.79027(12) 0.0444(6) Uani d . 1 . .
    H H2 0.9429 0.1100 0.8080 0.053 Uiso calc R 1 . .
    N N3 0.09962(14) 0.6311(2) 0.00710(12) 0.0411(5) Uani d . 1 . .
    H H3 0.0729 0.5877 -0.0363 0.049 Uiso calc R 1 . .
    N N4 0.23236(15) 0.6444(2) 0.12761(13) 0.0457(6) Uani d . 1 . .
    H H4 0.2007 0.7065 0.1393 0.055 Uiso calc R 1 . .
    C C1 0.4980(2) 0.1639(4) 0.5816(2) 0.0839(12) Uani d . 1 . .
    H H1A 0.4521 0.2154 0.5966 0.101 Uiso calc R 1 . .
    H H1B 0.4756 0.0739 0.5760 0.101 Uiso calc R 1 . .
    C C2 0.5993(2) 0.1718(4) 0.6469(2) 0.0709(10) Uani d . 1 . .
    H H2A 0.6214 0.2619 0.6528 0.085 Uiso calc R 1 . .
    H H2B 0.5946 0.1452 0.6965 0.085 Uiso calc R 1 . .
    C C3 0.67435(19) 0.0891(3) 0.63244(17) 0.0539(8) Uani d . 1 . .
    H H3A 0.6747 0.1104 0.5807 0.065 Uiso calc R 1 . .
    H H3B 0.6551 -0.0017 0.6313 0.065 Uiso calc R 1 . .
    C C4 0.77790(19) 0.1056(3) 0.69406(16) 0.0449(7) Uani d . 1 . .
    C C5 0.94940(18) 0.0371(2) 0.71449(15) 0.0394(6) Uani d . 1 . .
    C C6 1.08327(18) 0.0522(3) 0.84386(15) 0.0415(6) Uani d . 1 . .
    C C7 1.1446(2) 0.1570(3) 0.87086(18) 0.0564(8) Uani d . 1 . .
    H H7 1.1220 0.2408 0.8538 0.068 Uiso calc R 1 . .
    C C8 1.2406(2) 0.1375(4) 0.9236(2) 0.0721(10) Uani d . 1 . .
    H H8 1.2827 0.2087 0.9423 0.087 Uiso calc R 1 . .
    C C9 1.2743(2) 0.0148(4) 0.9486(2) 0.0752(11) Uani d . 1 . .
    H H9 1.3394 0.0026 0.9836 0.090 Uiso calc R 1 . .
    C C10 1.2127(2) -0.0904(4) 0.9225(2) 0.0722(10) Uani d . 1 . .
    H H10 1.2355 -0.1738 0.9404 0.087 Uiso calc R 1 . .
    C C11 1.1162(2) -0.0724(3) 0.86907(18) 0.0570(8) Uani d . 1 . .
    H H11 1.0741 -0.1436 0.8505 0.068 Uiso calc R 1 . .
    C C12 -0.2044(2) 0.8804(3) -0.12092(18) 0.0609(8) Uani d . 1 . .
    H H12A -0.2282 0.9697 -0.1271 0.073 Uiso calc R 1 . .
    H H12B -0.2462 0.8291 -0.1015 0.073 Uiso calc R 1 . .
    C C13 -0.09988(19) 0.8768(3) -0.06106(17) 0.0489(7) Uani d . 1 . .
    H H13A -0.0978 0.9152 -0.0118 0.059 Uiso calc R 1 . .
    H H13B -0.0583 0.9291 -0.0803 0.059 Uiso calc R 1 . .
    C C14 -0.05878(19) 0.7394(3) -0.04492(18) 0.0488(7) Uani d . 1 . .
    H H14A -0.1029 0.6861 -0.0290 0.059 Uiso calc R 1 . .
    H H14B -0.0576 0.7031 -0.0937 0.059 Uiso calc R 1 . .
    C C15 0.04357(19) 0.7319(3) 0.01824(16) 0.0418(6) Uani d . 1 . .
    C C16 0.19336(17) 0.5905(3) 0.05662(15) 0.0382(6) Uani d . 1 . .
    C C17 0.32572(19) 0.6032(3) 0.18617(16) 0.0446(7) Uani d . 1 . .
    C C18 0.4123(2) 0.6520(3) 0.18414(19) 0.0616(8) Uani d . 1 . .
    H H18 0.4111 0.7105 0.1448 0.074 Uiso calc R 1 . .
    C C19 0.5016(2) 0.6125(4) 0.2418(2) 0.0790(11) Uani d . 1 . .
    H H19 0.5608 0.6449 0.2413 0.095 Uiso calc R 1 . .
    C C20 0.5028(3) 0.5265(4) 0.2990(2) 0.0837(12) Uani d . 1 . .
    H H20 0.5629 0.5004 0.3375 0.100 Uiso calc R 1 . .
    C C21 0.4155(3) 0.4778(4) 0.3003(2) 0.0798(11) Uani d . 1 . .
    H H21 0.4168 0.4189 0.3395 0.096 Uiso calc R 1 . .
    C C22 0.3259(2) 0.5167(3) 0.2432(2) 0.0610(8) Uani d . 1 . .
    H H22 0.2666 0.4843 0.2437 0.073 Uiso calc R 1 . .
loop_
    _atom_site_aniso_label
    _atom_site_aniso_U_11
    _atom_site_aniso_U_22
    _atom_site_aniso_U_33
    _atom_site_aniso_U_12
    _atom_site_aniso_U_13
    _atom_site_aniso_U_23
    Cl1 0.0732(7) 0.1601(12) 0.0867(8) 0.0387(7) -0.0065(6) 0.0182(8)
    Cl2 0.0749(6) 0.0718(6) 0.0519(5) -0.0005(4) -0.0002(4) 0.0018(4)
    S1 0.0404(4) 0.0708(5) 0.0381(4) 0.0070(3) 0.0125(3) -0.0009(3)
    S2 0.0404(4) 0.0594(5) 0.0391(4) 0.0100(3) 0.0101(3) -0.0034(3)
    O1 0.0449(11) 0.0779(14) 0.0470(13) 0.0125(10) 0.0053(9) -0.0161(11)
    O2 0.0520(12) 0.0504(12) 0.0459(12) 0.0108(9) 0.0031(9) -0.0066(10)
    N1 0.0356(12) 0.0581(14) 0.0299(11) 0.0061(10) 0.0054(9) -0.0013(10)
    N2 0.0354(12) 0.0555(14) 0.0364(13) 0.0069(10) 0.0071(10) -0.0072(11)
    N3 0.0345(11) 0.0463(13) 0.0336(12) 0.0036(10) 0.0031(9) -0.0036(10)
    N4 0.0383(12) 0.0511(13) 0.0381(13) 0.0097(10) 0.0039(10) -0.0053(11)
    C1 0.0357(17) 0.118(3) 0.091(3) -0.0003(19) 0.0159(17) -0.035(2)
    C2 0.0382(16) 0.105(3) 0.062(2) 0.0053(17) 0.0103(15) -0.021(2)
    C3 0.0397(15) 0.068(2) 0.0451(17) 0.0045(14) 0.0066(13) -0.0058(15)
    C4 0.0390(14) 0.0520(17) 0.0382(16) 0.0057(13) 0.0084(12) -0.0012(13)
    C5 0.0374(14) 0.0400(14) 0.0369(15) -0.0003(11) 0.0098(11) 0.0044(12)
    C6 0.0345(14) 0.0529(17) 0.0332(14) 0.0032(12) 0.0086(11) -0.0041(12)
    C7 0.0450(16) 0.0573(19) 0.060(2) -0.0001(14) 0.0126(15) -0.0051(15)
    C8 0.0425(18) 0.088(3) 0.073(2) -0.0110(18) 0.0077(16) -0.019(2)
    C9 0.0387(17) 0.114(3) 0.055(2) 0.016(2) -0.0019(15) -0.011(2)
    C10 0.063(2) 0.079(2) 0.059(2) 0.028(2) 0.0061(17) 0.0068(19)
    C11 0.0519(18) 0.0562(18) 0.0532(19) 0.0038(15) 0.0093(14) -0.0026(15)
    C12 0.0498(17) 0.068(2) 0.056(2) 0.0158(15) 0.0109(15) 0.0062(16)
    C13 0.0448(15) 0.0491(17) 0.0470(17) 0.0048(13) 0.0110(13) -0.0001(13)
    C14 0.0381(15) 0.0448(16) 0.0534(18) 0.0024(12) 0.0061(13) 0.0022(13)
    C15 0.0399(14) 0.0410(15) 0.0404(16) 0.0015(12) 0.0106(12) 0.0044(13)
    C16 0.0349(13) 0.0425(15) 0.0356(14) -0.0009(11) 0.0116(11) 0.0033(12)
    C17 0.0398(15) 0.0471(16) 0.0371(15) 0.0030(12) 0.0038(12) -0.0082(13)
    C18 0.0460(17) 0.078(2) 0.0545(19) -0.0024(16) 0.0128(15) -0.0066(17)
    C19 0.0416(18) 0.112(3) 0.073(3) -0.0035(19) 0.0094(17) -0.021(2)
    C20 0.054(2) 0.094(3) 0.073(3) 0.025(2) -0.0097(19) -0.011(2)
    C21 0.081(3) 0.067(2) 0.064(2) 0.017(2) -0.002(2) 0.0118(18)
    C22 0.0537(18) 0.0553(19) 0.061(2) 0.0008(15) 0.0074(16) 0.0025(16)
_geom_special_details
;
All e.s.d.'s (except the e.s.d. in the dihedral angle between two l.s. planes)
are estimated using the full covariance matrix. The cell e.s.d.'s are taken
into account individually in the estimation of e.s.d.'s in distances, angles
and torsion angles; correlations between e.s.d.'s in cell parameters are only
used when they are defined by crystal symmetry. An approximate (isotropic)
treatment of cell e.s.d.'s is used for estimating e.s.d.'s involving l.s.
planes.
;
loop_
    _geom_bond_atom_site_label_1
    _geom_bond_atom_site_label_2
    _geom_bond_site_symmetry_2
    _geom_bond_distance
    _geom_bond_publ_flag
    Cl1 C1 . 1.755(4) ?
    Cl2 C12 . 1.794(3) ?
    S1 C5 . 1.673(3) ?
    S2 C16 . 1.679(3) ?
    O1 C4 . 1.216(3) ?
    O2 C15 . 1.214(3) ?
    N1 C4 . 1.375(3) ?
    N1 C5 . 1.383(3) ?
    N1 H1 . 0.8600 ?
    N2 C5 . 1.329(3) ?
    N2 C6 . 1.432(3) ?
    N2 H2 . 0.8600 ?
    N3 C15 . 1.381(3) ?
    N3 C16 . 1.386(3) ?
    N3 H3 . 0.8600 ?
    N4 C16 . 1.320(3) ?
    N4 C17 . 1.438(3) ?
    N4 H4 . 0.8600 ?
    C1 C2 . 1.507(4) ?
    C1 H1A . 0.9700 ?
    C1 H1B . 0.9700 ?
    C2 C3 . 1.487(4) ?
    C2 H2A . 0.9700 ?
    C2 H2B . 0.9700 ?
    C3 C4 . 1.511(4) ?
    C3 H3A . 0.9700 ?
    C3 H3B . 0.9700 ?
    C6 C7 . 1.365(4) ?
    C6 C11 . 1.380(4) ?
    C7 C8 . 1.379(4) ?
    C7 H7 . 0.9300 ?
    C8 C9 . 1.363(5) ?
    C8 H8 . 0.9300 ?
    C9 C10 . 1.368(5) ?
    C9 H9 . 0.9300 ?
    C10 C11 . 1.387(4) ?
    C10 H10 . 0.9300 ?
    C11 H11 . 0.9300 ?
    C12 C13 . 1.501(4) ?
    C12 H12A . 0.9700 ?
    C12 H12B . 0.9700 ?
    C13 C14 . 1.514(4) ?
    C13 H13A . 0.9700 ?
    C13 H13B . 0.9700 ?
    C14 C15 . 1.502(4) ?
    C14 H14A . 0.9700 ?
    C14 H14B . 0.9700 ?
    C17 C22 . 1.366(4) ?
    C17 C18 . 1.374(4) ?
    C18 C19 . 1.387(5) ?
    C18 H18 . 0.9300 ?
    C19 C20 . 1.360(6) ?
    C19 H19 . 0.9300 ?
    C20 C21 . 1.378(6) ?
    C20 H20 . 0.9300 ?
    C21 C22 . 1.385(4) ?
    C21 H21 . 0.9300 ?
    C22 H22 . 0.9300 ?
loop_
    _geom_angle_atom_site_label_1
    _geom_angle_atom_site_label_2
    _geom_angle_atom_site_label_3
    _geom_angle_site_symmetry_1
    _geom_angle_site_symmetry_3
    _geom_angle
    _geom_angle_publ_flag
    C4 N1 C5 . . 129.0(2) ?
    C4 N1 H1 . . 115.5 ?
    C5 N1 H1 . . 115.5 ?
    C5 N2 C6 . . 123.1(2) ?
    C5 N2 H2 . . 118.5 ?
    C6 N2 H2 . . 118.5 ?
    C15 N3 C16 . . 128.5(2) ?
    C15 N3 H3 . . 115.7 ?
    C16 N3 H3 . . 115.7 ?
    C16 N4 C17 . . 122.5(2) ?
    C16 N4 H4 . . 118.7 ?
    C17 N4 H4 . . 118.7 ?
    C2 C1 Cl1 . . 113.2(3) ?
    C2 C1 H1A . . 108.9 ?
    Cl1 C1 H1A . . 108.9 ?
    C2 C1 H1B . . 108.9 ?
    Cl1 C1 H1B . . 108.9 ?
    H1A C1 H1B . . 107.8 ?
    C3 C2 C1 . . 113.4(3) ?
    C3 C2 H2A . . 108.9 ?
    C1 C2 H2A . . 108.9 ?
    C3 C2 H2B . . 108.9 ?
    C1 C2 H2B . . 108.9 ?
    H2A C2 H2B . . 107.7 ?
    C2 C3 C4 . . 113.7(2) ?
    C2 C3 H3A . . 108.8 ?
    C4 C3 H3A . . 108.8 ?
    C2 C3 H3B . . 108.8 ?
    C4 C3 H3B . . 108.8 ?
    H3A C3 H3B . . 107.7 ?
    O1 C4 N1 . . 123.1(2) ?
    O1 C4 C3 . . 123.8(2) ?
    N1 C4 C3 . . 113.1(2) ?
    N2 C5 N1 . . 117.2(2) ?
    N2 C5 S1 . . 124.53(19) ?
    N1 C5 S1 . . 118.25(19) ?
    C7 C6 C11 . . 120.7(3) ?
    C7 C6 N2 . . 119.3(2) ?
    C11 C6 N2 . . 120.0(2) ?
    C6 C7 C8 . . 119.4(3) ?
    C6 C7 H7 . . 120.3 ?
    C8 C7 H7 . . 120.3 ?
    C9 C8 C7 . . 120.5(3) ?
    C9 C8 H8 . . 119.7 ?
    C7 C8 H8 . . 119.7 ?
    C8 C9 C10 . . 120.3(3) ?
    C8 C9 H9 . . 119.9 ?
    C10 C9 H9 . . 119.9 ?
    C9 C10 C11 . . 119.8(3) ?
    C9 C10 H10 . . 120.1 ?
    C11 C10 H10 . . 120.1 ?
    C6 C11 C10 . . 119.3(3) ?
    C6 C11 H11 . . 120.4 ?
    C10 C11 H11 . . 120.4 ?
    C13 C12 Cl2 . . 112.2(2) ?
    C13 C12 H12A . . 109.2 ?
    Cl2 C12 H12A . . 109.2 ?
    C13 C12 H12B . . 109.2 ?
    Cl2 C12 H12B . . 109.2 ?
    H12A C12 H12B . . 107.9 ?
    C12 C13 C14 . . 112.5(2) ?
    C12 C13 H13A . . 109.1 ?
    C14 C13 H13A . . 109.1 ?
    C12 C13 H13B . . 109.1 ?
    C14 C13 H13B . . 109.1 ?
    H13A C13 H13B . . 107.8 ?
    C15 C14 C13 . . 113.7(2) ?
    C15 C14 H14A . . 108.8 ?
    C13 C14 H14A . . 108.8 ?
    C15 C14 H14B . . 108.8 ?
    C13 C14 H14B . . 108.8 ?
    H14A C14 H14B . . 107.7 ?
    O2 C15 N3 . . 122.4(2) ?
    O2 C15 C14 . . 124.1(2) ?
    N3 C15 C14 . . 113.5(2) ?
    N4 C16 N3 . . 117.6(2) ?
    N4 C16 S2 . . 123.88(19) ?
    N3 C16 S2 . . 118.51(19) ?
    C22 C17 C18 . . 121.5(3) ?
    C22 C17 N4 . . 118.8(3) ?
    C18 C17 N4 . . 119.7(3) ?
    C17 C18 C19 . . 118.9(3) ?
    C17 C18 H18 . . 120.6 ?
    C19 C18 H18 . . 120.6 ?
    C20 C19 C18 . . 120.3(3) ?
    C20 C19 H19 . . 119.9 ?
    C18 C19 H19 . . 119.9 ?
    C19 C20 C21 . . 120.4(3) ?
    C19 C20 H20 . . 119.8 ?
    C21 C20 H20 . . 119.8 ?
    C20 C21 C22 . . 120.0(4) ?
    C20 C21 H21 . . 120.0 ?
    C22 C21 H21 . . 120.0 ?
    C17 C22 C21 . . 119.0(3) ?
    C17 C22 H22 . . 120.5 ?
    C21 C22 H22 . . 120.5 ?
loop_
    _geom_torsion_atom_site_label_1
    _geom_torsion_atom_site_label_2
    _geom_torsion_atom_site_label_3
    _geom_torsion_atom_site_label_4
    _geom_torsion_site_symmetry_1
    _geom_torsion_site_symmetry_2
    _geom_torsion_site_symmetry_3
    _geom_torsion_site_symmetry_4
    _geom_torsion
    _geom_torsion_publ_flag
    Cl1 C1 C2 C3 . . . . -62.3(4) ?
    C1 C2 C3 C4 . . . . 175.0(3) ?
    C5 N1 C4 O1 . . . . 8.8(5) ?
    C5 N1 C4 C3 . . . . -170.0(3) ?
    C2 C3 C4 O1 . . . . 16.7(5) ?
    C2 C3 C4 N1 . . . . -164.5(3) ?
    C6 N2 C5 N1 . . . . 176.3(2) ?
    C6 N2 C5 S1 . . . . -3.1(4) ?
    C4 N1 C5 N2 . . . . -1.0(4) ?
    C4 N1 C5 S1 . . . . 178.5(2) ?
    C5 N2 C6 C7 . . . . 110.5(3) ?
    C5 N2 C6 C11 . . . . -71.0(4) ?
    C11 C6 C7 C8 . . . . 0.3(5) ?
    N2 C6 C7 C8 . . . . 178.8(3) ?
    C6 C7 C8 C9 . . . . 0.2(5) ?
    C7 C8 C9 C10 . . . . -1.0(6) ?
    C8 C9 C10 C11 . . . . 1.3(6) ?
    C7 C6 C11 C10 . . . . 0.1(5) ?
    N2 C6 C11 C10 . . . . -178.5(3) ?
    C9 C10 C11 C6 . . . . -0.8(5) ?
    Cl2 C12 C13 C14 . . . . -61.6(3) ?
    C12 C13 C14 C15 . . . . -176.6(3) ?
    C16 N3 C15 O2 . . . . 3.3(4) ?
    C16 N3 C15 C14 . . . . -174.7(2) ?
    C13 C14 C15 O2 . . . . 33.0(4) ?
    C13 C14 C15 N3 . . . . -149.0(2) ?
    C17 N4 C16 N3 . . . . 175.2(2) ?
    C17 N4 C16 S2 . . . . -3.5(4) ?
    C15 N3 C16 N4 . . . . 7.5(4) ?
    C15 N3 C16 S2 . . . . -173.7(2) ?
    C16 N4 C17 C22 . . . . -97.0(3) ?
    C16 N4 C17 C18 . . . . 83.5(3) ?
    C22 C17 C18 C19 . . . . -0.4(5) ?
    N4 C17 C18 C19 . . . . 179.1(3) ?
    C17 C18 C19 C20 . . . . 0.3(5) ?
    C18 C19 C20 C21 . . . . 0.0(6) ?
    C19 C20 C21 C22 . . . . -0.1(6) ?
    C18 C17 C22 C21 . . . . 0.2(5) ?
    N4 C17 C22 C21 . . . . -179.3(3) ?
    C20 C21 C22 C17 . . . . 0.0(5) ?
loop_
    _geom_hbond_atom_site_label_D
    _geom_hbond_atom_site_label_H
    _geom_hbond_atom_site_label_A
    _geom_hbond_site_symmetry_D
    _geom_hbond_site_symmetry_H
    _geom_hbond_site_symmetry_A
    _geom_hbond_distance_DH
    _geom_hbond_distance_HA
    _geom_hbond_distance_DA
    _geom_hbond_angle_DHA
    _geom_hbond_publ_flag
    N2 H2 O1 . . 1_555 0.86 2.04 2.701(3) 134 yes
    N4 H4 O2 . . 1_555 0.86 2.03 2.692(3) 133 yes
    C3 H3A Cl1 . . 1_555 0.97 2.75 3.194(3) 109 no
    C14 H14B Cl2 . . 1_555 0.97 2.77 3.180(3) 106 no
    N1 H1 S2 . . 2_645 0.86 2.53 3.382(2) 173 yes
    N2 H2 O2 . . 3_666 0.86 2.40 3.142(3) 144 yes
    N3 H3 S1 . . 2_655 0.86 2.58 3.439(2) 175 yes
    N4 H4 O1 . . 3_666 0.86 2.32 3.057(3) 143 yes
    C14 H14A S2 . . 3_565 0.97 2.73 3.676(3) 166 yes
    C2 H2A Cg2 . . 3_666 0.97 2.80 3.419(4) 123 yes
    C13 H13A Cg1 . . 3_666 0.97 2.83 3.417(3) 153 yes
