# Supplementary material for: N-(4-Chloro­butano­yl)-N′-phenyl­thio­urea
Source: Acta Crystallogr Sect E Struct Rep Online. 2011 Jan 15;67(Pt 2):o419. doi: 10.1107/S1600536811001498 (PMC3051517; doi:10.1107/S1600536811001498)
Supplement: Supplementary file 2 [file e-67-0o419-Isup2.hkl]

# 
# h,k,l, Fc-squared, Fo-squared, sigma(Fo-squared) and status flag 
# 
data_I
_shelx_title ' baru192m in P2(1)/c' 
_shelx_refln_list_code          4 
_shelx_F_calc_maximum      270.03 
_exptl_crystal_F_000      1072.00 
_reflns_d_resolution_high  0.8255 
 
loop_ 
 _symmetry_equiv_pos_as_xyz 
 'x, y, z' 
 '-x, y+1/2, -z+1/2' 
 '-x, -y, -z' 
 'x, -y-1/2, z-1/2' 
 
_cell_length_a    14.6100 
_cell_length_b    10.2444 
_cell_length_c    18.2299 
_cell_angle_alpha  90.000 
_cell_angle_beta  112.408 
_cell_angle_gamma  90.000 
 
_shelx_F_squared_multiplier     1.000 
 
loop_ 
 _refln_index_h 
 _refln_index_k 
 _refln_index_l 
 _refln_F_squared_calc 
 _refln_F_squared_meas 
 _refln_F_squared_sigma 
 _refln_observed_status 
   2   0   0       33.65       -7.53     13.41 o 
   3   0   0    12609.78    13271.75    539.61 o 
   4   0   0    38057.90    41790.85   1382.48 o 
   5   0   0      195.68      161.80     11.45 o 
   6   0   0      330.75      399.16     17.26 o 
   7   0   0    13679.45    15627.40    520.13 o 
   8   0   0     2252.04     2381.04     83.57 o 
   9   0   0      318.42      330.27     16.78 o 
  10   0   0     1873.91     1894.09     68.90 o 
  11   0   0     3363.87     3709.26    129.49 o 
  12   0   0     1456.02     1453.64     55.95 o 
  13   0   0      170.65      153.39     14.11 o 
  14   0   0       38.63       35.63     11.80 o 
  15   0   0        6.83       -3.11     11.89 o 
  16   0   0        7.09      -15.60     18.82 o 
   1   1   0     1197.91     1244.26     35.11 o 
   2   1   0      737.57      729.04     20.08 o 
   3   1   0     4275.19     4496.72     95.67 o 
   4   1   0     1340.51     1364.85     33.58 o 
   5   1   0      113.75      146.71      5.86 o 
   6   1   0     1049.59     1254.35     31.88 o 
   7   1   0      130.04      138.31      6.64 o 
   8   1   0      441.42      442.46     30.82 o 
   9   1   0      429.45      496.83     18.14 o 
  10   1   0      227.65      246.89     12.19 o 
  11   1   0       13.18       23.19      7.10 o 
  12   1   0       66.64       59.93      7.47 o 
  13   1   0      126.23      105.29     12.10 o 
  14   1   0        0.87        2.08      8.20 o 
  15   1   0        2.60        6.65     11.46 o 
  16   1   0       29.14       48.26     14.36 o 
   0   2   0     8403.04     8840.31    242.53 o 
   1   2   0     3721.32     3983.98    110.65 o 
   2   2   0     2566.44     2646.94     74.24 o 
   3   2   0    11600.85    12903.24    306.79 o 
   4   2   0      674.81      695.61     16.28 o 
   5   2   0      289.58      270.80      7.84 o 
   6   2   0       63.30       85.24      5.13 o 
   7   2   0     6035.96     5903.68    163.92 o 
   8   2   0      884.06      868.00     24.76 o 
   9   2   0      848.91      864.26     24.23 o 
  10   2   0      620.81      613.75     18.96 o 
  11   2   0      470.46      480.36     21.56 o 
  12   2   0      481.44      513.75     21.06 o 
  13   2   0        3.57       -4.97      8.16 o 
  14   2   0      399.30      456.71     40.85 o 
  15   2   0        2.20      -16.30     10.86 o 
  16   2   0        1.48       13.65     13.63 o 
   1   3   0     5361.86     5822.79    138.90 o 
   2   3   0     1085.02     1055.79     31.58 o 
   3   3   0        7.53       12.79      3.90 o 
   4   3   0        9.47        5.03      4.12 o 
   5   3   0      682.76      689.31     19.08 o 
   6   3   0      644.95      571.70     14.58 o 
   7   3   0     2543.57     2724.59     59.99 o 
   8   3   0       10.77       10.56      4.81 o 
   9   3   0        0.87       -3.23      5.24 o 
  10   3   0     1515.06     1336.05     66.10 o 
  11   3   0      502.41      504.70     20.35 o 
  12   3   0        2.89        1.10      9.42 o 
  13   3   0        0.75        6.65     13.29 o 
  14   3   0        3.61        2.39     18.93 o 
  15   3   0       64.04       62.13     14.11 o 
   0   4   0       64.30       55.94      4.57 o 
   1   4   0        9.17        7.07      3.64 o 
   2   4   0     6861.43     7654.73    224.05 o 
   3   4   0     5149.41     5890.07    164.15 o 
   4   4   0     3006.21     3135.66     89.44 o 
   5   4   0      592.14      560.39     19.74 o 
   6   4   0      132.92      112.90      6.63 o 
   7   4   0      787.85      820.16     23.36 o 
   8   4   0      367.50      333.20     12.58 o 
   9   4   0     2354.01     2383.44     86.56 o 
  10   4   0     1311.82     1385.53     54.44 o 
  11   4   0        2.52       -8.24      8.73 o 
  12   4   0      145.33      131.46     13.95 o 
  13   4   0       80.65       91.68     13.33 o 
  14   4   0       25.33       39.08     12.46 o 
  15   4   0        0.02       15.48     13.08 o 
   1   5   0       41.18       39.63      3.39 o 
   2   5   0     1228.45     1258.78     32.17 o 
   3   5   0      113.84      122.77      8.04 o 
   4   5   0       65.41       41.41      6.04 o 
   5   5   0      678.00      773.89     26.14 o 
   6   5   0       74.09       80.20      8.24 o 
   7   5   0     2857.37     2978.01     86.83 o 
   8   5   0      410.25      402.84     17.97 o 
   9   5   0      803.54      794.76     28.63 o 
  10   5   0      521.93      558.39     27.89 o 
  11   5   0      489.47      477.81     25.75 o 
  12   5   0       49.89       42.03     17.84 o 
  13   5   0       23.34       20.50     17.13 o 
  14   5   0       36.69       36.75     13.40 o 
   0   6   0     1314.74     1340.21     40.74 o 
   1   6   0      332.93      368.18      9.96 o 
   2   6   0     1299.92     1300.24     45.80 o 
   3   6   0      136.17      148.73      9.34 o 
   4   6   0      586.44      570.68     22.25 o 
   5   6   0      595.76      539.69     20.66 o 
   6   6   0      965.42      979.93     32.85 o 
   7   6   0       14.65       18.08      8.05 o 
   8   6   0      290.37      297.02     15.64 o 
   9   6   0        8.05        4.87      9.23 o 
  10   6   0        6.14       -3.27      8.85 o 
  11   6   0        2.26      -14.57      9.93 o 
  12   6   0       45.80       20.86     27.64 o 
  13   6   0        0.40       33.55     13.37 o 
  14   6   0        1.10      -14.83     12.08 o 
   1   7   0     1637.93     1631.84     34.68 o 
   2   7   0       56.10       46.08      7.01 o 
   3   7   0     2280.88     2323.04     71.26 o 
   4   7   0      616.02      603.76     22.69 o 
   5   7   0      114.19      109.04      9.52 o 
   6   7   0        9.13        4.05      7.57 o 
   7   7   0      318.81      311.57     16.00 o 
   8   7   0      880.39      927.65     33.03 o 
   9   7   0        0.01      -12.89      8.59 o 
  10   7   0       11.94        7.63      9.34 o 
  11   7   0       26.52       12.71     10.51 o 
  12   7   0       93.83      101.36     16.01 o 
  13   7   0        0.34       -3.77     12.93 o 
   0   8   0        5.98        4.21      6.67 o 
   1   8   0      129.24      101.35      6.87 o 
   2   8   0        6.98       10.41      6.59 o 
   3   8   0       90.75       76.85      8.40 o 
   4   8   0       38.42       14.83      7.80 o 
   5   8   0      152.13      152.15     11.55 o 
   6   8   0       42.66       34.76     10.36 o 
   7   8   0        0.64       -6.00      8.75 o 
   8   8   0        4.67      -12.84      8.56 o 
   9   8   0        2.59      -11.61      9.16 o 
  10   8   0       13.77        2.17     12.70 o 
  11   8   0        2.90       -4.49     10.74 o 
  12   8   0        7.20       -4.58     13.83 o 
   1   9   0      185.19      177.00     13.19 o 
   2   9   0        0.31       -0.92      7.25 o 
   3   9   0       55.13       47.76     15.29 o 
   4   9   0        4.47        6.52      7.92 o 
   5   9   0        1.92        7.42      8.19 o 
   6   9   0       93.31       90.45     11.43 o 
   7   9   0      263.44      250.75     16.15 o 
   8   9   0        7.30        4.52      9.94 o 
   9   9   0        1.30       -8.18     10.26 o 
  10   9   0       47.21       35.75     12.11 o 
  11   9   0      189.28      211.38     17.33 o 
   0  10   0       13.39       38.42     23.76 o 
   1  10   0      120.74      128.80     19.68 o 
   2  10   0      122.06      118.99     12.81 o 
   3  10   0        1.98       -1.46      8.88 o 
   4  10   0        2.47       -7.66     14.30 o 
   5  10   0        6.59       14.12      8.95 o 
   6  10   0       28.82       11.56      9.69 o 
   7  10   0       37.11       56.28     11.06 o 
   8  10   0       66.98       68.13     13.03 o 
   9  10   0       16.90        3.58     12.21 o 
   1  11   0       43.61       57.64     19.15 o 
   2  11   0        5.50      -23.18     15.46 o 
   3  11   0       92.56      102.72     20.02 o 
   4  11   0      127.43      150.88     21.99 o 
   5  11   0       17.90       35.77     14.97 o 
   6  11   0       18.39        1.84     10.33 o 
   7  11   0      164.62      170.24     14.60 o 
   0  12   0        8.59       42.18     30.66 o 
   1  12   0       28.72        5.25     20.00 o 
   2  12   0       27.05       63.02     21.89 o 
   3  12   0        2.15       -7.47     18.36 o 
   4  12   0        1.22      -34.50     32.34 o 
 -16   1   1      214.28      270.83     23.64 o 
 -15   1   1        3.31      -13.19      8.79 o 
 -14   1   1       99.80       94.75     16.72 o 
 -13   1   1      579.23      621.24     23.95 o 
 -12   1   1     1666.17     1794.85     54.54 o 
 -11   1   1      164.65      167.76     10.82 o 
 -10   1   1        6.68        2.59      4.78 o 
  -9   1   1      134.54       99.70     14.35 o 
  -8   1   1     2129.75     1846.00     54.22 o 
  -7   1   1      155.17      175.62      8.43 o 
  -6   1   1      110.86      100.02      5.14 o 
  -5   1   1      708.81      702.68     18.52 o 
  -4   1   1    10255.84    11009.74    258.37 o 
  -3   1   1     2510.62     2881.69     61.85 o 
  -2   1   1     3173.21     3564.54     75.86 o 
  -1   1   1      231.86      179.87     10.72 o 
   0   1   1     4484.98     3237.51    107.14 o 
   1   1   1      866.11      789.81     24.17 o 
   2   1   1     2364.13     2327.96     49.88 o 
   3   1   1       64.91       54.00      3.31 o 
   4   1   1       66.84       62.84      3.94 o 
   5   1   1       52.83       62.99      4.59 o 
   6   1   1     2180.02     2682.04     65.43 o 
   7   1   1      250.47      273.89      9.95 o 
   8   1   1       69.15       84.01      6.19 o 
   9   1   1       93.42       76.37      6.41 o 
  10   1   1      902.73      827.23     42.74 o 
  11   1   1       78.20       73.50      7.37 o 
  12   1   1       32.81       28.35      6.82 o 
  13   1   1      539.41      554.01     37.09 o 
  14   1   1      630.62      608.14     45.39 o 
  15   1   1       21.83       22.67     12.46 o 
 -16   2   1        2.57       21.57     23.05 o 
 -15   2   1       51.34       58.39     13.06 o 
 -14   2   1       48.41       37.31     11.64 o 
 -13   2   1      271.08      248.52     14.62 o 
 -12   2   1       55.74       54.27      7.92 o 
 -11   2   1      109.71      104.23      8.60 o 
 -10   2   1        0.05       -4.55      5.44 o 
  -9   2   1     1785.10     1782.74     55.31 o 
  -8   2   1      118.42      126.86      9.01 o 
  -7   2   1      180.70      161.19      7.15 o 
  -6   2   1       76.36       65.14      4.60 o 
  -5   2   1      402.30      369.86      9.91 o 
  -4   2   1     1880.40     1899.87     41.58 o 
  -3   2   1     1056.26      962.07     21.60 o 
  -2   2   1     2940.34     2953.40     70.93 o 
  -1   2   1    21316.00    22716.67    540.77 o 
   0   2   1      385.23      403.19     10.74 o 
   1   2   1     5073.49     5273.43    145.44 o 
   2   2   1       84.11       68.73      4.43 o 
   3   2   1      295.89      290.18      8.90 o 
   4   2   1      710.82      730.70     17.16 o 
   5   2   1       67.17       87.72      4.80 o 
   6   2   1      296.49      259.11      9.01 o 
   7   2   1      917.71     1134.29     29.69 o 
   8   2   1        0.05        2.16      4.45 o 
   9   2   1       17.54       22.34      5.42 o 
  10   2   1     1446.86     1516.97     40.10 o 
  11   2   1        3.34        5.03      6.28 o 
  12   2   1        3.75       -3.55      7.69 o 
  13   2   1       23.32       20.29     10.66 o 
  14   2   1       27.33       43.09     12.72 o 
  15   2   1        1.04       12.62     12.39 o 
 -16   3   1      384.59      436.23     27.58 o 
 -15   3   1      214.97      272.69     38.18 o 
 -14   3   1       23.52       13.18     23.44 o 
 -13   3   1      306.30      300.48     27.32 o 
 -12   3   1      364.17      369.64     21.48 o 
 -11   3   1     1549.70     1492.75     73.15 o 
 -10   3   1      204.52      188.98     11.48 o 
  -9   3   1        0.43        1.21      5.43 o 
  -8   3   1      238.29      231.93      9.32 o 
  -7   3   1      433.67      379.58     10.99 o 
  -6   3   1      591.79      628.12     15.69 o 
  -5   3   1     5214.35     5407.74    115.77 o 
  -4   3   1        6.82        8.66      3.37 o 
  -3   3   1       38.31       54.60      5.00 o 
  -2   3   1     4286.93     4373.26    104.29 o 
  -1   3   1    26822.75    28952.47    615.92 o 
   0   3   1       90.22      145.33      4.68 o 
   1   3   1      226.18      185.62      5.39 o 
   2   3   1     6137.19     6851.67    189.22 o 
   3   3   1     2022.36     2050.00     59.02 o 
   4   3   1     1095.20     1180.09     35.92 o 
   5   3   1       12.84       17.03      2.95 o 
   6   3   1     4798.04     4334.86     93.62 o 
   7   3   1       16.48       16.58      6.03 o 
   8   3   1      832.42      890.81     24.47 o 
   9   3   1     1211.30     1125.18     30.37 o 
  10   3   1     2277.73     2333.39     69.18 o 
  11   3   1      356.18      389.24     21.84 o 
  12   3   1       85.60       67.06     11.74 o 
  13   3   1       48.69       32.81     11.50 o 
  14   3   1      131.69      188.84     17.96 o 
  15   3   1       42.49       45.78     13.89 o 
 -15   4   1       67.05       90.54     15.03 o 
 -14   4   1        2.44      -11.58     10.85 o 
 -13   4   1       80.49      112.96     13.91 o 
 -12   4   1        0.17       -2.20      9.81 o 
 -11   4   1        4.85       16.65      9.68 o 
 -10   4   1     1194.35     1310.81     51.77 o 
  -9   4   1      125.00       98.13     11.28 o 
  -8   4   1      169.31      169.52      8.81 o 
  -7   4   1     1077.56     1063.46     28.88 o 
  -6   4   1     1230.68     1263.72     33.19 o 
  -5   4   1      337.76      375.06     14.52 o 
  -4   4   1     1860.92     1924.81     56.31 o 
  -3   4   1     1760.60     1893.82     58.21 o 
  -2   4   1      674.30      608.58     14.69 o 
  -1   4   1       14.87       18.88      2.71 o 
   0   4   1      741.93      725.99     17.12 o 
   1   4   1      585.77      592.63     14.32 o 
   2   4   1     2590.10     2514.02     71.97 o 
   3   4   1     3451.22     3573.06    101.24 o 
   4   4   1      397.05      425.24     16.01 o 
   5   4   1     1089.27     1062.29     33.73 o 
   6   4   1      473.83      546.80     22.87 o 
   7   4   1     2514.31     2566.87     64.59 o 
   8   4   1       20.13       15.35      7.68 o 
   9   4   1      497.56      435.52     22.79 o 
  10   4   1       77.57       78.59     16.15 o 
  11   4   1      230.17      270.75     18.52 o 
  12   4   1       23.04       15.76     10.45 o 
  13   4   1       55.22       42.80     14.07 o 
  14   4   1       51.09       74.12     14.22 o 
  15   4   1      176.27      201.95     19.40 o 
 -15   5   1        0.19       20.04     13.44 o 
 -14   5   1        0.02        0.47     12.14 o 
 -13   5   1       21.01       20.12     11.52 o 
 -12   5   1      207.85      205.81     17.09 o 
 -11   5   1       27.33       19.91     10.12 o 
 -10   5   1       23.68       24.50      8.67 o 
  -9   5   1      117.26      137.17     11.15 o 
  -8   5   1     3108.64     3094.92     90.33 o 
  -7   5   1       95.93       89.43      8.44 o 
  -6   5   1      125.87      112.13      8.34 o 
  -5   5   1       61.16       71.14      8.36 o 
  -4   5   1     3536.94     3438.42     98.19 o 
  -3   5   1       12.55       11.32      2.91 o 
  -2   5   1       43.33       29.85      3.27 o 
  -1   5   1      159.16      155.58      5.60 o 
   0   5   1      841.85      827.55     18.32 o 
   1   5   1       43.33       60.38      5.21 o 
   2   5   1     1573.53     1639.86     41.52 o 
   3   5   1      543.62      491.70     18.15 o 
   4   5   1      315.58      316.97     15.72 o 
   5   5   1        2.35       -3.06      5.47 o 
   6   5   1       80.85       76.70      8.13 o 
   7   5   1      109.84      109.90      9.36 o 
   8   5   1       95.92       74.57      9.57 o 
   9   5   1      657.79      652.42     25.12 o 
  10   5   1      179.17      164.04     15.13 o 
  11   5   1       59.04       56.80     12.04 o 
  12   5   1        5.08      -13.17     10.41 o 
  13   5   1      323.13      298.29     21.42 o 
  14   5   1      179.38      216.38     19.68 o 
 -14   6   1        2.78       -9.39     12.39 o 
 -13   6   1      121.82      119.99     15.73 o 
 -12   6   1      180.18      164.56     16.67 o 
 -11   6   1      125.51      109.75     14.34 o 
 -10   6   1       62.96       56.77     17.04 o 
  -9   6   1      481.63      529.80     21.85 o 
  -8   6   1      280.06      285.47     14.98 o 
  -7   6   1      807.05      799.53     28.29 o 
  -6   6   1      173.23      153.41     10.40 o 
  -5   6   1     1838.73     1764.89     53.62 o 
  -4   6   1      847.30      730.45     25.21 o 
  -3   6   1       28.16       43.57      3.97 o 
  -2   6   1       81.46       93.94      5.35 o 
  -1   6   1     1826.86     1954.97     40.50 o 
   0   6   1       38.97       42.30      4.01 o 
   1   6   1     1541.70     1672.38     38.00 o 
   2   6   1      551.59      631.10     18.46 o 
   3   6   1      217.94      192.06     10.71 o 
   4   6   1      600.87      688.56     24.53 o 
   5   6   1        0.26       -8.66      6.31 o 
   6   6   1      820.06      825.66     28.98 o 
   7   6   1     1018.47      918.74     32.10 o 
   8   6   1     1749.63     1855.86     57.68 o 
   9   6   1      206.16      186.01     13.55 o 
  10   6   1      118.95      110.97     14.40 o 
  11   6   1      118.35      111.86     25.17 o 
  12   6   1        0.04       27.04     17.48 o 
  13   6   1      112.75      119.44     22.97 o 
 -13   7   1      112.89      105.60     16.82 o 
 -12   7   1        0.10       19.03     16.82 o 
 -11   7   1        0.60       -5.77      9.80 o 
 -10   7   1       83.50      100.19     13.18 o 
  -9   7   1      554.50      525.09     22.45 o 
  -8   7   1      416.07      397.16     18.60 o 
  -7   7   1       82.77       79.34      9.63 o 
  -6   7   1      486.16      477.77     20.12 o 
  -5   7   1       34.26       36.51      7.34 o 
  -4   7   1       17.13        8.01      8.40 o 
  -3   7   1      136.69      124.39      8.53 o 
  -2   7   1      128.22      165.07      6.67 o 
  -1   7   1      527.56      563.75     14.24 o 
   0   7   1        1.11       -5.84      3.90 o 
   1   7   1        1.18       -5.87      3.92 o 
   2   7   1        0.09       -6.94      4.63 o 
   3   7   1       74.20       70.14      8.24 o 
   4   7   1       47.03       60.63     12.02 o 
   5   7   1       32.75       47.36      9.81 o 
   6   7   1      500.03      487.25     20.89 o 
   7   7   1       16.57       10.49      8.66 o 
   8   7   1       34.50       22.60      9.24 o 
   9   7   1       14.86       25.04     10.00 o 
  10   7   1       81.02       92.18     12.01 o 
  11   7   1      155.58      169.76     21.80 o 
  12   7   1       58.21       60.72     14.58 o 
  13   7   1       14.01        0.05     14.07 o 
 -12   8   1       31.86       23.95     12.12 o 
 -11   8   1       65.73       60.03     12.44 o 
 -10   8   1        3.38        7.00     10.12 o 
  -9   8   1      212.80      244.65     15.91 o 
  -8   8   1       20.54       32.45      9.76 o 
  -7   8   1        0.41      -11.75      8.57 o 
  -6   8   1       52.11       45.75      9.07 o 
  -5   8   1      128.07      134.10     12.14 o 
  -4   8   1      273.29      256.60     12.62 o 
  -3   8   1       13.29        6.30      7.24 o 
  -2   8   1       10.86       -0.90      6.46 o 
  -1   8   1      174.37      192.57      8.64 o 
   0   8   1        8.79       -0.24      4.88 o 
   1   8   1        0.60       -8.61      6.26 o 
   2   8   1      333.43      308.65     16.60 o 
   3   8   1     1606.63     1676.21     74.11 o 
   4   8   1      332.92      306.11     15.96 o 
   5   8   1       36.91       35.71      9.01 o 
   6   8   1       44.35       34.32      9.43 o 
   7   8   1       69.44       88.76     11.37 o 
   8   8   1      165.17      182.30     14.08 o 
   9   8   1       90.21       86.90     11.97 o 
  10   8   1       25.99       16.98     10.93 o 
  11   8   1       72.31       83.49     12.97 o 
  12   8   1        0.56        2.43     13.47 o 
 -11   9   1        1.23       10.00     11.93 o 
 -10   9   1        0.52       -5.07     10.47 o 
  -9   9   1        2.58        1.04     10.16 o 
  -8   9   1        0.20       -6.07      9.94 o 
  -7   9   1       40.48       37.63     10.34 o 
  -6   9   1       49.76       40.76      9.19 o 
  -5   9   1       39.52       42.24      8.73 o 
  -4   9   1        0.13        7.37      7.78 o 
  -3   9   1        4.45        6.65      7.32 o 
  -2   9   1        0.89       -9.72      7.04 o 
  -1   9   1      208.21      196.14     13.69 o 
   0   9   1      111.81       95.65     11.12 o 
   1   9   1       13.45        9.31      8.08 o 
   2   9   1       24.36       26.04      8.27 o 
   3   9   1       37.69       35.72      8.33 o 
   4   9   1       21.67       -0.40      8.90 o 
   5   9   1       37.08       50.00     11.53 o 
   6   9   1       28.59       18.21      9.69 o 
   7   9   1      242.13      241.31     15.97 o 
   8   9   1       12.57        4.98     10.34 o 
   9   9   1        5.16        3.20     14.77 o 
  10   9   1       17.34       19.64     12.08 o 
  -9  10   1       31.39       23.63     11.02 o 
  -8  10   1       38.42       65.84     11.36 o 
  -7  10   1        7.61        9.89      9.65 o 
  -6  10   1      217.71      218.37     21.20 o 
  -5  10   1        0.26        1.72      8.95 o 
  -4  10   1       34.45       10.21      7.92 o 
  -3  10   1       27.57        7.27     10.63 o 
  -2  10   1       37.04       16.80     15.52 o 
  -1  10   1       55.94       67.16     17.68 o 
   0  10   1       19.10       13.92     15.28 o 
   1  10   1        0.10       -5.54     15.17 o 
   2  10   1      441.14      512.70     24.15 o 
   3  10   1      664.86      683.30     45.01 o 
   4  10   1       73.77       83.38     10.61 o 
   5  10   1       14.30       15.53      9.52 o 
   6  10   1      215.48      205.87     15.77 o 
   7  10   1      105.08      123.08     26.66 o 
   8  10   1        6.09       -3.70     11.14 o 
   9  10   1        3.97      -17.70     11.80 o 
  -7  11   1       47.89       32.70     11.74 o 
  -6  11   1        2.23       -4.88     10.48 o 
  -5  11   1       36.73       44.52     12.97 o 
  -4  11   1        1.59       14.93     12.39 o 
  -3  11   1        8.87        8.42     16.68 o 
  -2  11   1       45.83       65.45     23.80 o 
  -1  11   1      154.07      179.39     22.85 o 
   0  11   1       69.97       71.40     19.54 o 
   1  11   1        4.55       -3.55     17.01 o 
   2  11   1        9.82       -2.11     17.04 o 
   3  11   1       19.02       -2.64     18.31 o 
   4  11   1       48.10       42.10     22.97 o 
   5  11   1       24.80       28.93     10.94 o 
   6  11   1       96.57      130.86     13.68 o 
   7  11   1        2.29       -4.74     11.21 o 
  -4  12   1        9.78       11.49     27.72 o 
  -3  12   1        1.59      -24.16     18.40 o 
  -2  12   1        6.01       -5.80     19.15 o 
  -1  12   1       77.20       79.74     22.00 o 
   0  12   1       58.60       41.96     21.05 o 
   1  12   1        0.27        3.97     20.15 o 
   2  12   1        7.65       10.86     19.60 o 
   3  12   1       10.84        4.43     40.77 o 
 -16   0   2      436.27      531.23     29.69 o 
 -15   0   2       25.67       10.47     16.46 o 
 -14   0   2      108.98      114.96     28.50 o 
 -13   0   2       13.55        1.95     10.42 o 
 -12   0   2     2209.35     2256.85     82.50 o 
 -11   0   2     1939.20     1993.88     72.87 o 
 -10   0   2      131.29      117.14     10.76 o 
  -9   0   2     2059.31     1956.66     70.18 o 
  -8   0   2      769.94      563.22     23.62 o 
  -7   0   2       16.50        9.15      5.49 o 
  -6   0   2       34.61       20.24      4.89 o 
  -5   0   2     2965.12     3097.07    105.30 o 
  -4   0   2     1826.44     1945.29     66.76 o 
  -3   0   2     6580.87     7086.40    236.01 o 
  -2   0   2     1160.98     1083.62     38.82 o 
  -1   0   2       27.88        3.31      6.94 o 
   0   0   2      588.14      597.74     30.19 o 
   1   0   2       50.75       30.26      4.78 o 
   2   0   2      427.97      427.10     21.21 o 
   3   0   2      459.06      395.85     15.46 o 
   4   0   2      122.20      129.34      7.45 o 
   5   0   2    48014.08    54581.42   1805.40 o 
   6   0   2    17825.08    21019.62    697.76 o 
   7   0   2     3280.42     3716.19    127.86 o 
   8   0   2     2907.86     3016.29    105.11 o 
   9   0   2     2321.12     2407.14     85.65 o 
  10   0   2     1752.17     1866.44     68.38 o 
  11   0   2        0.16       -4.03      9.11 o 
  12   0   2        0.15       -2.70      9.16 o 
  13   0   2      570.16      532.44     26.80 o 
  14   0   2      583.29      597.78     30.06 o 
  15   0   2      132.10      144.65     23.99 o 
 -16   1   2        1.41        0.21     10.76 o 
 -15   1   2        5.42      -12.02      9.28 o 
 -14   1   2        7.47       10.06      7.57 o 
 -13   1   2      339.01      360.74     18.00 o 
 -12   1   2       44.05       23.50     16.24 o 
 -11   1   2        6.59       -1.19      5.91 o 
 -10   1   2      154.19      201.91     10.94 o 
  -9   1   2      186.98      179.92     12.88 o 
  -8   1   2      412.15      376.28     14.39 o 
  -7   1   2      742.91      760.57     23.97 o 
  -6   1   2      410.70      429.49     14.63 o 
  -5   1   2       14.48        4.80      2.95 o 
  -4   1   2       65.48       24.56      2.61 o 
  -3   1   2     1432.48     1554.97     43.65 o 
  -2   1   2      672.18      647.40     16.92 o 
  -1   1   2     1399.86     1534.64     52.54 o 
   0   1   2      145.63      139.74      5.70 o 
   1   1   2      387.68      413.87     12.70 o 
   2   1   2     3527.34     3596.17     85.48 o 
   3   1   2      228.98      240.29      7.41 o 
   4   1   2        0.12        7.99      3.82 o 
   5   1   2       56.15       50.50      6.64 o 
   6   1   2       82.86       45.58      5.31 o 
   7   1   2      189.80      212.80      9.02 o 
   8   1   2      170.72      177.76     19.50 o 
   9   1   2      304.33      308.30     12.86 o 
  10   1   2      138.55      115.37      8.42 o 
  11   1   2      105.19       88.90      9.79 o 
  12   1   2      258.03      232.27     11.60 o 
  13   1   2       19.96       43.14      7.98 o 
  14   1   2        7.93       20.31     10.63 o 
  15   1   2        2.45       -3.29     12.11 o 
 -16   2   2       71.51      100.02     16.10 o 
 -15   2   2      114.48      143.76     16.10 o 
 -14   2   2        0.86        8.14      9.32 o 
 -13   2   2      783.72      796.17     29.49 o 
 -12   2   2      166.03      189.03     12.38 o 
 -11   2   2     2093.33     2085.47     62.90 o 
 -10   2   2        2.25        4.13      5.47 o 
  -9   2   2     4287.00     4250.75    103.20 o 
  -8   2   2     1182.35     1161.04     30.73 o 
  -7   2   2      771.63      762.46     21.00 o 
  -6   2   2     5607.51     5751.74    123.01 o 
  -5   2   2     4034.06     3991.83     85.82 o 
  -4   2   2      362.07      342.43      9.05 o 
  -3   2   2     3864.39     4362.65     84.82 o 
  -2   2   2    72915.89    74313.85   2175.58 o 
  -1   2   2     4013.37     3984.50    332.62 o 
   0   2   2    10985.81    11546.46    272.37 o 
   1   2   2     1693.91     1726.93     37.52 o 
   2   2   2    31959.76    35292.19    828.81 o 
   3   2   2        2.99        4.11      2.65 o 
   4   2   2       22.62       13.79      2.91 o 
   5   2   2     3785.57     4316.98    103.29 o 
   6   2   2     6635.14     7115.77    169.07 o 
   7   2   2        7.52       -5.30      6.43 o 
   8   2   2      414.38      393.68     13.30 o 
   9   2   2        0.00        0.93      5.21 o 
  10   2   2      996.21      989.71     41.59 o 
  11   2   2       45.80       24.15      6.93 o 
  12   2   2      636.71      656.19     25.18 o 
  13   2   2      173.97      155.68     15.32 o 
  14   2   2      406.50      424.77     24.83 o 
  15   2   2       69.97       82.50     15.01 o 
 -16   3   2        8.13        1.19     13.54 o 
 -15   3   2        2.66        0.23     11.32 o 
 -14   3   2       90.39       80.30     13.29 o 
 -13   3   2      151.81      149.46     21.36 o 
 -12   3   2       13.23        1.55      8.06 o 
 -11   3   2       74.17       70.12     12.58 o 
 -10   3   2     1228.03     1233.62     33.45 o 
  -9   3   2      903.43      966.11     26.80 o 
  -8   3   2      167.20      170.69      7.16 o 
  -7   3   2      551.56      527.28     14.07 o 
  -6   3   2      728.11      717.87     17.62 o 
  -5   3   2     4507.06     4477.41     96.55 o 
  -4   3   2     2858.58     3212.76     69.40 o 
  -3   3   2      957.47      988.88     25.33 o 
  -2   3   2     2198.66     2244.14     49.14 o 
  -1   3   2     3623.81     3731.09    104.03 o 
   0   3   2      406.72      407.25     11.54 o 
   1   3   2     2597.08     2722.04     58.78 o 
   2   3   2      379.54      362.36     10.67 o 
   3   3   2     4821.61     5133.07    143.12 o 
   4   3   2        2.48        5.36      3.00 o 
   5   3   2        7.20       17.87      3.72 o 
   6   3   2      383.83      401.52     11.38 o 
   7   3   2       64.28       54.84      5.21 o 
   8   3   2      103.22      127.12      7.28 o 
   9   3   2      598.93      597.81     21.91 o 
  10   3   2      419.23      459.56     18.98 o 
  11   3   2      200.40      223.48     26.07 o 
  12   3   2       48.47       30.20     17.84 o 
  13   3   2       16.48       27.40     14.82 o 
  14   3   2       70.12       78.72     14.19 o 
  15   3   2        0.65      -13.12     21.56 o 
 -16   4   2      170.62      186.51     19.34 o 
 -15   4   2       29.14       25.87     12.85 o 
 -14   4   2      129.34      136.82     16.50 o 
 -13   4   2        3.03       12.81     10.34 o 
 -12   4   2       31.80       31.67     10.55 o 
 -11   4   2      354.99      358.54     20.96 o 
 -10   4   2       26.33       20.34      9.40 o 
  -9   4   2        5.39       17.89      6.17 o 
  -8   4   2     1087.88     1084.42     26.28 o 
  -7   4   2      118.54      111.34      4.98 o 
  -6   4   2        2.73       -0.43      4.20 o 
  -5   4   2      330.16      324.87     13.15 o 
  -4   4   2     7113.27     8060.28    191.57 o 
  -3   4   2      122.41      119.45      5.49 o 
  -2   4   2      311.85      290.57      8.57 o 
  -1   4   2     1888.01     2097.27     46.04 o 
   0   4   2     1793.38     1937.67     48.01 o 
   1   4   2      795.54      752.81     17.79 o 
   2   4   2      809.36      859.60     26.97 o 
   3   4   2      470.08      384.84     14.59 o 
   4   4   2     1606.32     1832.54     54.32 o 
   5   4   2      167.24      153.32      9.42 o 
   6   4   2      218.36      213.14      8.97 o 
   7   4   2      885.71      831.39     23.94 o 
   8   4   2        0.26      -10.83      7.67 o 
   9   4   2     2070.22     2086.79     77.63 o 
  10   4   2      500.18      499.22     26.01 o 
  11   4   2      271.19      240.49     18.20 o 
  12   4   2       54.47       46.31     14.31 o 
  13   4   2       97.93      112.55     14.97 o 
  14   4   2        0.26       24.50     12.72 o 
 -15   5   2        2.99        3.80     12.91 o 
 -14   5   2      160.22      183.48     25.56 o 
 -13   5   2        1.30        1.21     10.78 o 
 -12   5   2        3.36      -13.86     16.86 o 
 -11   5   2       86.55       86.00     12.46 o 
 -10   5   2     1716.76     1744.57     54.44 o 
  -9   5   2      794.67      833.56     36.94 o 
  -8   5   2        4.95        1.56      6.96 o 
  -7   5   2        5.73       10.37      6.25 o 
  -6   5   2      347.34      289.38     15.54 o 
  -5   5   2     1256.61     1160.78     36.38 o 
  -4   5   2     2345.30     2366.56     58.58 o 
  -3   5   2      386.42      410.97     10.44 o 
  -2   5   2     4257.52     4706.97    102.61 o 
  -1   5   2     1204.20     1203.55     25.60 o 
   0   5   2       41.90       59.11      4.07 o 
   1   5   2      293.01      266.59      8.23 o 
   2   5   2      307.42      379.39     12.09 o 
   3   5   2     1719.25     1619.98     48.95 o 
   4   5   2      119.09      136.93      9.07 o 
   5   5   2        1.05       14.11      6.27 o 
   6   5   2       65.04       74.84      9.88 o 
   7   5   2        5.31       -5.76      7.19 o 
   8   5   2      113.63       93.55     10.30 o 
   9   5   2      273.44      281.35     27.36 o 
  10   5   2      359.23      399.69     23.31 o 
  11   5   2      547.09      494.45     27.75 o 
  12   5   2       33.94       21.29     19.91 o 
  13   5   2      121.56      109.03     15.86 o 
  14   5   2       41.34       53.98     16.35 o 
 -14   6   2        0.66      -14.64     12.06 o 
 -13   6   2      126.06      133.70     16.44 o 
 -12   6   2      241.12      247.32     19.41 o 
 -11   6   2      254.93      242.36     15.30 o 
 -10   6   2        1.10      -10.67      8.49 o 
  -9   6   2       13.30        3.15      8.20 o 
  -8   6   2      154.52      129.97     10.89 o 
  -7   6   2      197.70      187.89     17.07 o 
  -6   6   2       22.65       12.41      6.55 o 
  -5   6   2      380.08      413.17     16.99 o 
  -4   6   2        1.65       -3.26      3.53 o 
  -3   6   2       36.82       36.64      4.08 o 
  -2   6   2       58.12       56.97      4.47 o 
  -1   6   2      384.78      355.13      9.92 o 
   0   6   2      932.02      968.18     23.31 o 
   1   6   2      551.06      598.60     17.46 o 
   2   6   2      245.11      267.21     10.15 o 
   3   6   2      798.72      808.26     28.39 o 
   4   6   2       14.07       12.19      6.66 o 
   5   6   2     1453.50     1518.05     47.94 o 
   6   6   2      223.84      221.39     13.15 o 
   7   6   2     1066.49     1132.46     38.29 o 
   8   6   2     1458.73     1542.60     70.51 o 
   9   6   2       10.08        9.03      9.23 o 
  10   6   2      741.46      736.30     35.14 o 
  11   6   2      104.02       98.76     14.53 o 
  12   6   2      166.51      171.41     30.42 o 
  13   6   2       17.36       13.68     13.27 o 
 -14   7   2        6.20       -3.66     18.50 o 
 -13   7   2      265.22      266.97     30.69 o 
 -12   7   2       53.02       73.97     14.69 o 
 -11   7   2       51.91       43.34     10.90 o 
 -10   7   2       44.28       36.18      9.77 o 
  -9   7   2      951.04      974.25     34.43 o 
  -8   7   2      212.32      220.82     18.29 o 
  -7   7   2      103.64       91.92     11.36 o 
  -6   7   2        6.43       -1.47      9.63 o 
  -5   7   2      227.12      259.36     12.08 o 
  -4   7   2       40.17       52.31      6.98 o 
  -3   7   2      228.82      233.21      8.75 o 
  -2   7   2      432.39      449.13     12.13 o 
  -1   7   2      965.58     1031.12     23.37 o 
   0   7   2      195.49      198.14      7.50 o 
   1   7   2      317.19      335.00     12.32 o 
   2   7   2      422.78      414.70     17.45 o 
   3   7   2      359.27      336.19     15.71 o 
   4   7   2       91.10       83.75      9.08 o 
   5   7   2       75.92       78.89     21.05 o 
   6   7   2        8.06        3.43      8.29 o 
   7   7   2        0.80       20.18      8.97 o 
   8   7   2      394.88      378.98     18.73 o 
   9   7   2      167.25      160.75     13.44 o 
  10   7   2       88.33      101.04     12.49 o 
  11   7   2       71.54       83.63     15.05 o 
  12   7   2       49.10       59.16     14.78 o 
 -13   8   2        0.86        0.83     14.23 o 
 -12   8   2       10.77       24.46     16.23 o 
 -11   8   2       19.52       22.89     11.36 o 
 -10   8   2        5.41        6.46     12.69 o 
  -9   8   2        3.21       14.14      9.64 o 
  -8   8   2       29.39       10.31      8.62 o 
  -7   8   2       21.96       15.56      8.39 o 
  -6   8   2      236.71      202.56     11.84 o 
  -5   8   2        0.82       -3.15      9.52 o 
  -4   8   2      113.74       94.79      8.69 o 
  -3   8   2       34.82       33.21      7.09 o 
  -2   8   2        1.14       -9.25      6.17 o 
  -1   8   2      947.00     1017.00     31.01 o 
   0   8   2      673.36      611.37     34.70 o 
   1   8   2      226.77      231.80     11.85 o 
   2   8   2      187.09      182.73     16.07 o 
   3   8   2      176.31      163.59     11.80 o 
   4   8   2        2.38        6.57     12.49 o 
   5   8   2       97.94      142.12     12.09 o 
   6   8   2       28.15       22.95     12.23 o 
   7   8   2        0.27       -0.27     11.80 o 
   8   8   2       15.55        1.24      9.78 o 
   9   8   2        0.20       -1.21     10.75 o 
  10   8   2        6.80        7.17     11.12 o 
  11   8   2       14.87      -10.45     15.13 o 
 -11   9   2      120.47      132.83     20.41 o 
 -10   9   2       34.83       62.11     12.46 o 
  -9   9   2      205.16      190.97     15.10 o 
  -8   9   2       26.72       21.23      9.36 o 
  -7   9   2       19.68       18.38      8.53 o 
  -6   9   2      428.93      454.27     18.53 o 
  -5   9   2      860.43      821.51     27.04 o 
  -4   9   2        9.52        4.88      7.53 o 
  -3   9   2      199.18      182.67     11.41 o 
  -2   9   2       45.84       68.95     12.69 o 
  -1   9   2      850.14      930.23     34.12 o 
   0   9   2      138.55      135.74     12.36 o 
   1   9   2      540.42      522.19     19.51 o 
   2   9   2      119.72      117.30     10.25 o 
   3   9   2      459.36      450.67     33.80 o 
   4   9   2       25.64       14.80     10.03 o 
   5   9   2       43.05       30.63     11.30 o 
   6   9   2      156.48      174.65     14.31 o 
   7   9   2       97.45       82.66     12.61 o 
   8   9   2       80.47       83.63     22.83 o 
   9   9   2       50.31       46.26     12.39 o 
  10   9   2        1.15      -11.63     11.33 o 
 -10  10   2       14.13       -3.09     11.15 o 
  -9  10   2       94.36      101.93     12.72 o 
  -8  10   2        0.21        7.10      9.87 o 
  -7  10   2       31.80       32.85     10.04 o 
  -6  10   2       11.93        4.28     11.39 o 
  -5  10   2       14.40       22.86      9.31 o 
  -4  10   2        0.31       -7.57      8.29 o 
  -3  10   2       25.56       33.15     11.15 o 
  -2  10   2      187.59      239.76     23.11 o 
  -1  10   2       62.29       48.49     16.55 o 
   0  10   2        1.69      -23.03     15.36 o 
   1  10   2        0.08       27.50     16.71 o 
   2  10   2       21.76       17.97     12.31 o 
   3  10   2       86.40       66.40     13.78 o 
   4  10   2       24.46       19.60      9.51 o 
   5  10   2       73.82       50.67     11.81 o 
   6  10   2        8.20       13.48     10.87 o 
   7  10   2        2.41       -0.76     10.87 o 
   8  10   2        4.36        7.46     11.93 o 
  -8  11   2       10.09       10.29     11.62 o 
  -7  11   2        0.31       -5.34     10.96 o 
  -6  11   2       13.27        2.41     12.84 o 
  -5  11   2       17.20       20.65     14.59 o 
  -4  11   2        5.51       -7.27     20.38 o 
  -3  11   2        5.97       25.44     17.42 o 
  -2  11   2       42.28       61.73     19.25 o 
  -1  11   2      101.76       75.72     19.40 o 
   0  11   2        1.02      -22.15     16.14 o 
   1  11   2       34.68       26.95     27.56 o 
   2  11   2       94.26      103.70     22.97 o 
   3  11   2      234.20      237.81     17.97 o 
   4  11   2       43.39       51.95     17.27 o 
   5  11   2       53.17       64.64     15.49 o 
   6  11   2       20.61       33.43     11.75 o 
  -4  12   2        0.16       -6.27     19.68 o 
  -3  12   2        1.44      -13.68     26.15 o 
  -2  12   2       12.97       27.43     26.54 o 
  -1  12   2        1.24      -21.90     18.62 o 
   0  12   2        4.25        4.96     21.20 o 
   1  12   2        9.82       25.05     20.14 o 
   2  12   2       24.37       22.89     21.00 o 
   3  12   2        7.57       40.21     20.59 o 
 -17   1   3       27.28        6.25     18.39 o 
 -16   1   3      161.17      154.31     37.60 o 
 -15   1   3        3.15        2.60     13.65 o 
 -14   1   3       37.85       27.59      8.54 o 
 -13   1   3      273.89      282.43     25.41 o 
 -12   1   3      105.65       90.97     10.32 o 
 -11   1   3      442.02      444.53     34.37 o 
 -10   1   3       17.20       23.25      5.69 o 
  -9   1   3      484.34      443.31     32.85 o 
  -8   1   3      220.67      187.00     19.08 o 
  -7   1   3     3915.86     4125.27    114.23 o 
  -6   1   3      918.60      980.77     29.66 o 
  -5   1   3      915.59      969.56     28.91 o 
  -4   1   3     1691.48     1776.30     43.50 o 
  -3   1   3    36399.12    40765.27    862.00 o 
  -2   1   3     4139.14     3397.51    216.93 o 
  -1   1   3     4572.48     5011.05    136.36 o 
   0   1   3      188.45      169.78      5.92 o 
   1   1   3    10060.01    11048.07    299.85 o 
   2   1   3     8363.85     9420.33    254.71 o 
   3   1   3      244.63      267.28      8.49 o 
   4   1   3     3515.07     3799.30     90.95 o 
   5   1   3     8031.75     8525.05    201.59 o 
   6   1   3     7880.41     9009.16    213.40 o 
   7   1   3      385.73      352.91     13.42 o 
   8   1   3      422.12      395.67     14.03 o 
   9   1   3      750.95      713.40     21.52 o 
  10   1   3        1.86       12.32      6.26 o 
  11   1   3       12.92       10.93      6.73 o 
  12   1   3       53.78       40.71      7.74 o 
  13   1   3        0.01       12.87      8.74 o 
  14   1   3        8.49        3.61     11.84 o 
  15   1   3        4.14       37.75     14.14 o 
 -16   2   3        2.66        2.32     12.93 o 
 -15   2   3      201.04      251.53     20.19 o 
 -14   2   3       11.60       12.57      9.45 o 
 -13   2   3        0.53      -10.70      7.14 o 
 -12   2   3     3304.19     3372.74     95.43 o 
 -11   2   3       91.25       97.85      8.42 o 
 -10   2   3     1627.24     1612.06     42.39 o 
  -9   2   3     1170.95     1088.20     29.66 o 
  -8   2   3      215.34      204.99     12.60 o 
  -7   2   3       93.20      100.08      7.16 o 
  -6   2   3      624.38      596.22     14.98 o 
  -5   2   3     7476.62     8333.52    177.11 o 
  -4   2   3     4283.91     4614.02    111.15 o 
  -3   2   3     2774.74     2859.79     93.09 o 
  -2   2   3     5482.81     5779.17    294.36 o 
  -1   2   3    39771.80    36728.79   3693.15 o 
   0   2   3      108.77      101.79      4.63 o 
   1   2   3     1277.49     1246.83     31.26 o 
   2   2   3       65.69       48.85      5.53 o 
   3   2   3      408.63      384.96     10.56 o 
   4   2   3     1465.31     1521.71     37.86 o 
   5   2   3      719.84      962.56     25.20 o 
   6   2   3     1251.71     1402.65     36.02 o 
   7   2   3       66.72       68.05      8.82 o 
   8   2   3       79.29       69.68      6.87 o 
   9   2   3       59.32       62.69      7.21 o 
  10   2   3       68.57       75.15      7.60 o 
  11   2   3      514.56      501.37     20.83 o 
  12   2   3       58.86       58.39     12.31 o 
  13   2   3      136.09      153.49     16.07 o 
  14   2   3       10.36       -1.72     17.13 o 
  15   2   3       66.17       79.33     20.23 o 
 -16   3   3       89.65       86.20     16.58 o 
 -15   3   3        7.23       -1.92     12.66 o 
 -14   3   3      267.51      270.80     19.90 o 
 -13   3   3      242.96      247.00     17.88 o 
 -12   3   3     1161.38     1200.36     51.92 o 
 -11   3   3      424.75      401.27     21.96 o 
 -10   3   3     1754.04     1613.07     42.41 o 
  -9   3   3        4.89       10.05     10.09 o 
  -8   3   3     1083.99     1093.30     26.22 o 
  -7   3   3      334.69      347.22     11.36 o 
  -6   3   3    13458.64    14535.08    308.01 o 
  -5   3   3      120.06       94.97      4.32 o 
  -4   3   3     2926.94     3435.73     83.03 o 
  -3   3   3     4177.69     4467.72     96.33 o 
  -2   3   3     2863.88     2964.28     71.66 o 
  -1   3   3    21230.59    21176.82   2310.19 o 
   0   3   3      621.73      528.80     14.51 o 
   1   3   3      844.24      895.32     23.44 o 
   2   3   3     1188.58     1161.28     29.69 o 
   3   3   3     1892.27     2126.51     46.73 o 
   4   3   3     5313.01     5549.64    118.85 o 
   5   3   3      139.73      132.88      5.78 o 
   6   3   3     1214.59     1313.39     33.96 o 
   7   3   3      361.91      366.91     13.86 o 
   8   3   3      254.98      280.23     11.07 o 
   9   3   3      123.31      106.54      9.55 o 
  10   3   3      112.56      122.39     20.35 o 
  11   3   3       36.39       33.60     12.18 o 
  12   3   3      225.97      195.11     17.36 o 
  13   3   3       30.27       56.76     14.03 o 
  14   3   3       73.53       57.17     13.89 o 
 -16   4   3        7.15        2.92     13.50 o 
 -15   4   3        0.02       -2.80     16.11 o 
 -14   4   3      576.63      611.14     40.06 o 
 -13   4   3      238.83      253.50     18.84 o 
 -12   4   3       25.92       22.26     12.19 o 
 -11   4   3      574.03      594.46     29.03 o 
 -10   4   3      320.29      303.75     19.77 o 
  -9   4   3      468.24      464.49     15.81 o 
  -8   4   3       16.29        8.07      5.35 o 
  -7   4   3       26.04       20.39      3.78 o 
  -6   4   3      297.49      284.06      8.93 o 
  -5   4   3     1250.46     1270.09     32.77 o 
  -4   4   3     1537.43     1582.24     36.04 o 
  -3   4   3      445.83      450.51     12.19 o 
  -2   4   3      392.44      416.01     14.52 o 
  -1   4   3     3579.01     3852.45     83.18 o 
   0   4   3     3756.79     3829.00     91.21 o 
   1   4   3     1912.40     2050.44     45.26 o 
   2   4   3       62.32       63.60      4.76 o 
   3   4   3      252.67      297.09     12.55 o 
   4   4   3     1645.51     1772.43     52.88 o 
   5   4   3      409.19      456.89     17.94 o 
   6   4   3      301.97      312.67      9.79 o 
   7   4   3      577.79      521.42     25.45 o 
   8   4   3      558.64      504.58     25.74 o 
   9   4   3      128.07      130.46     13.88 o 
  10   4   3        2.28        5.10      9.81 o 
  11   4   3      137.53      165.08     16.49 o 
  12   4   3      221.04      256.73     20.08 o 
  13   4   3       68.55       66.23     18.39 o 
  14   4   3        3.86       12.68     13.32 o 
 -15   5   3       33.17       29.85     13.89 o 
 -14   5   3        5.47        3.87     11.56 o 
 -13   5   3        0.19       -9.17     16.39 o 
 -12   5   3      189.09      174.25     16.42 o 
 -11   5   3      678.31      640.21     47.98 o 
 -10   5   3      133.69      149.25     22.28 o 
  -9   5   3       21.64       20.75     12.01 o 
  -8   5   3       82.17       78.15     12.45 o 
  -7   5   3     1085.74     1015.78     33.13 o 
  -6   5   3       41.20       41.04      6.53 o 
  -5   5   3      320.67      302.73     10.59 o 
  -4   5   3      858.37      914.04     22.47 o 
  -3   5   3     3412.28     3503.73     76.88 o 
  -2   5   3     1397.30     1476.62     34.19 o 
  -1   5   3     1231.36     1350.85     31.06 o 
   0   5   3     1376.05     1444.12     37.06 o 
   1   5   3     3516.24     3429.74     74.54 o 
   2   5   3     1297.43     1307.73     30.00 o 
   3   5   3       70.84       65.46      6.76 o 
   4   5   3      858.38      865.85     28.98 o 
   5   5   3      542.43      555.84     21.35 o 
   6   5   3       23.33       25.06      7.86 o 
   7   5   3      532.40      446.11     35.22 o 
   8   5   3       92.68      100.05     24.66 o 
   9   5   3       17.20        4.00      9.89 o 
  10   5   3      115.26      136.62     15.07 o 
  11   5   3      391.57      360.32     23.01 o 
  12   5   3       87.03       97.63     16.19 o 
  13   5   3        8.11       17.31     13.11 o 
 -15   6   3        0.97      -16.91     13.65 o 
 -14   6   3       40.25       15.45     12.82 o 
 -13   6   3      197.63      194.03     18.44 o 
 -12   6   3       44.19       33.35     12.24 o 
 -11   6   3       57.13       47.30     12.07 o 
 -10   6   3      151.77      145.70     11.90 o 
  -9   6   3        7.29        8.07      8.00 o 
  -8   6   3       55.21       39.69      8.08 o 
  -7   6   3      195.00      156.73     18.13 o 
  -6   6   3      595.01      534.91     20.41 o 
  -5   6   3      504.06      496.16     16.88 o 
  -4   6   3        0.70       -3.95      3.75 o 
  -3   6   3      870.96      840.44     19.27 o 
  -2   6   3     3670.58     3990.18     79.90 o 
  -1   6   3       65.92       56.47      5.30 o 
   0   6   3     1381.61     1294.59     30.30 o 
   1   6   3     2397.32     2426.49     53.96 o 
   2   6   3        2.18        6.61      4.69 o 
   3   6   3       13.34       28.68      9.42 o 
   4   6   3      227.70      179.27     11.40 o 
   5   6   3      995.07     1055.17     42.95 o 
   6   6   3      205.19      202.13     13.11 o 
   7   6   3      748.97      649.17     25.84 o 
   8   6   3       32.05       43.81      9.87 o 
   9   6   3      704.66      785.81     36.78 o 
  10   6   3       10.88       16.50     11.91 o 
  11   6   3       43.38       57.24     13.49 o 
  12   6   3        9.40       -1.63     12.27 o 
  13   6   3      398.97      502.11     30.26 o 
 -14   7   3        0.03        7.32     14.57 o 
 -13   7   3       15.36        9.88     13.78 o 
 -12   7   3        5.63       -0.28     12.58 o 
 -11   7   3       28.34       22.46     10.75 o 
 -10   7   3      255.37      244.82     15.41 o 
  -9   7   3       50.19       35.79      9.78 o 
  -8   7   3        4.60       23.18      8.52 o 
  -7   7   3        0.47      -12.17      9.84 o 
  -6   7   3       26.25       22.28      6.70 o 
  -5   7   3        1.95        1.39      6.11 o 
  -4   7   3      224.53      230.98     11.13 o 
  -3   7   3      443.31      416.39     14.04 o 
  -2   7   3      638.52      624.24     15.72 o 
  -1   7   3        0.23        1.16      4.49 o 
   0   7   3      193.49      210.93      8.40 o 
   1   7   3       50.16       31.09      8.17 o 
   2   7   3      624.74      645.59     23.86 o 
   3   7   3       39.89       49.41      8.18 o 
   4   7   3      211.58      227.33     13.55 o 
   5   7   3      127.42      130.27     11.54 o 
   6   7   3        8.29       -6.23      8.82 o 
   7   7   3      261.33      248.04     15.31 o 
   8   7   3        0.97        9.95     10.03 o 
   9   7   3        2.47        0.14      9.86 o 
  10   7   3       11.55       14.95     24.23 o 
  11   7   3      174.11      105.59     16.60 o 
  12   7   3       48.18       73.42     19.13 o 
 -13   8   3      147.28      154.46     19.61 o 
 -12   8   3        1.52       15.47     13.94 o 
 -11   8   3        8.14       -1.43     10.53 o 
 -10   8   3       19.45       24.23     10.64 o 
  -9   8   3      227.63      231.49     20.56 o 
  -8   8   3       47.48       37.25     11.36 o 
  -7   8   3       71.78       54.13      8.56 o 
  -6   8   3      154.38      136.93     10.40 o 
  -5   8   3      438.41      433.32     17.04 o 
  -4   8   3      143.74      148.75     10.07 o 
  -3   8   3      206.70      221.91     11.57 o 
  -2   8   3      577.59      571.63     15.25 o 
  -1   8   3      520.34      507.97     14.13 o 
   0   8   3      218.04      250.07     11.22 o 
   1   8   3      424.41      372.85     17.02 o 
   2   8   3        0.68      -10.25      7.73 o 
   3   8   3       53.63       77.00      9.86 o 
   4   8   3       52.49       45.55      9.79 o 
   5   8   3      807.98      776.54     29.73 o 
   6   8   3      286.66      343.79     18.22 o 
   7   8   3       28.09       30.25     10.43 o 
   8   8   3      701.48      697.92     28.61 o 
   9   8   3      380.92      375.94     36.87 o 
  10   8   3      127.92      189.25     15.98 o 
  11   8   3        0.01       -1.18     15.52 o 
 -11   9   3        4.66       12.67     12.59 o 
 -10   9   3       75.21       55.09     10.87 o 
  -9   9   3      133.84      127.97     24.88 o 
  -8   9   3       76.06       60.13     10.17 o 
  -7   9   3        6.79       12.74      8.66 o 
  -6   9   3        4.21        0.18     13.57 o 
  -5   9   3       13.55       18.66      8.56 o 
  -4   9   3        9.32       -3.39      7.36 o 
  -3   9   3        0.03        1.88      7.63 o 
  -2   9   3       36.93       46.79     10.26 o 
  -1   9   3      180.10      187.45     20.04 o 
   0   9   3        1.43        1.45      7.78 o 
   1   9   3       93.77      115.70     10.39 o 
   2   9   3      291.53      346.04     36.77 o 
   3   9   3        4.23       -6.76      8.80 o 
   4   9   3        0.76       -1.79      9.33 o 
   5   9   3        0.01       -4.98      9.84 o 
   6   9   3        4.31       12.52     10.41 o 
   7   9   3       58.29       74.52     12.33 o 
   8   9   3       17.65       14.96     11.30 o 
   9   9   3      161.41      158.46     15.70 o 
  10   9   3       11.47       10.69     12.30 o 
 -10  10   3       83.04       88.35     12.98 o 
  -9  10   3      149.59      159.77     20.15 o 
  -8  10   3        1.83        2.76     10.02 o 
  -7  10   3       19.11       36.52     10.19 o 
  -6  10   3        8.51       15.17      9.58 o 
  -5  10   3      199.03      217.29     13.81 o 
  -4  10   3       16.27        0.57     10.93 o 
  -3  10   3      137.67      163.55     14.65 o 
  -2  10   3        0.03        6.31     25.72 o 
  -1  10   3       54.62       47.69     16.20 o 
   0  10   3        0.29        6.81     15.73 o 
   1  10   3       10.66        1.83     10.16 o 
   2  10   3       12.51       10.89      9.24 o 
   3  10   3        1.38       -2.19      9.08 o 
   4  10   3       45.63       37.40     11.43 o 
   5  10   3       71.62       89.25     12.99 o 
   6  10   3       74.95       77.12     14.02 o 
   7  10   3       36.46       35.86     12.47 o 
   8  10   3      109.14      122.05     15.01 o 
  -8  11   3        0.08        0.35     11.61 o 
  -7  11   3       18.41       22.92     11.72 o 
  -6  11   3       40.15       59.88     16.76 o 
  -5  11   3       41.39       41.90     12.60 o 
  -4  11   3       43.86       47.75     18.79 o 
  -3  11   3      101.65       92.52     20.27 o 
  -2  11   3        0.11        1.19     17.31 o 
  -1  11   3        6.52       19.41     17.87 o 
   0  11   3        1.36       -8.57     16.25 o 
   1  11   3        0.27        1.05     16.79 o 
   2  11   3       16.99        9.42     18.03 o 
   3  11   3        6.28       -3.12     11.35 o 
   4  11   3      196.87      209.52     15.31 o 
   5  11   3      144.81      164.06     15.77 o 
   6  11   3        3.67       -5.43     12.63 o 
  -4  12   3        0.07       -4.01     19.65 o 
  -3  12   3       27.84       50.61     20.09 o 
  -2  12   3       14.58       24.43     21.40 o 
  -1  12   3       54.76       72.12     21.80 o 
   0  12   3       54.27       65.74     21.36 o 
   1  12   3       75.72       50.44     22.11 o 
   2  12   3       16.02        7.68     25.87 o 
 -17   0   4       41.40        2.59     20.86 o 
 -16   0   4        0.10       -3.87     24.97 o 
 -15   0   4      842.04      959.28     43.23 o 
 -14   0   4      307.26      296.94     20.63 o 
 -13   0   4     1361.77     1476.81     58.46 o 
 -12   0   4      318.32      275.90     18.31 o 
 -11   0   4     2798.09     2393.64     86.74 o 
 -10   0   4     1841.04     1823.24     67.16 o 
  -9   0   4     1951.13     1919.09     69.65 o 
  -8   0   4        3.28        6.36      6.39 o 
  -7   0   4    13471.47    14472.96    482.47 o 
  -6   0   4      617.92      534.06     22.17 o 
  -5   0   4     2110.31     1932.33     67.67 o 
  -4   0   4    24785.53    26677.72    883.81 o 
  -3   0   4     6344.73     6411.84    214.98 o 
  -2   0   4    13842.42    13956.30    463.16 o 
  -1   0   4     1885.11     2190.43     74.92 o 
   0   0   4     6471.11     7086.42    330.31 o 
   1   0   4     3700.89     3819.38    180.09 o 
   2   0   4     2681.98     2886.16    137.44 o 
   3   0   4    18509.94    21073.49    699.03 o 
   4   0   4     6815.02     7207.28    241.77 o 
   5   0   4     1079.91     1113.55     41.07 o 
   6   0   4      725.10      757.19     29.85 o 
   7   0   4      410.71      453.29     24.03 o 
   8   0   4      636.27      673.76     29.07 o 
   9   0   4        7.48       -2.64      9.22 o 
  10   0   4     2190.06     2292.88     83.63 o 
  11   0   4      748.92      795.81     46.85 o 
  12   0   4      634.64      644.35     30.52 o 
  13   0   4      197.45      178.61     16.96 o 
  14   0   4       48.86       70.56     19.99 o 
 -17   1   4        2.87       -7.13     11.93 o 
 -16   1   4       33.60       58.02     12.12 o 
 -15   1   4        3.35       11.85      8.89 o 
 -14   1   4       22.26       30.93      8.67 o 
 -13   1   4      206.50      198.54     11.68 o 
 -12   1   4      824.11      776.54     25.99 o 
 -11   1   4       56.25       56.49      8.29 o 
 -10   1   4        2.72        4.50      5.47 o 
  -9   1   4        1.01        0.23      4.91 o 
  -8   1   4      345.24      293.30     10.86 o 
  -7   1   4     2339.86     2242.81     55.76 o 
  -6   1   4      102.15      144.08      6.80 o 
  -5   1   4     1528.17     1598.39     40.11 o 
  -4   1   4        0.49       -1.52      2.30 o 
  -3   1   4     3571.79     3287.23     70.72 o 
  -2   1   4    12090.46    13637.61    288.58 o 
  -1   1   4     1295.89     1326.12    112.35 o 
   0   1   4      192.85      161.17      7.08 o 
   1   1   4      281.79      194.35      9.83 o 
   2   1   4      158.09      198.53     10.22 o 
   3   1   4      431.39      375.02     18.56 o 
   4   1   4      816.65      759.12     20.51 o 
   5   1   4        3.43       11.73      3.99 o 
   6   1   4      258.91      257.24      9.57 o 
   7   1   4      221.54      216.34      9.38 o 
   8   1   4       69.82       78.90      7.28 o 
   9   1   4       13.28        2.41      6.53 o 
  10   1   4       15.44       25.81      7.12 o 
  11   1   4       12.01        9.96      7.12 o 
  12   1   4       22.99       20.09     13.29 o 
  13   1   4        0.04       -4.73      8.96 o 
  14   1   4       22.13       36.67     17.60 o 
 -17   2   4        3.92        6.92     15.09 o 
 -16   2   4        3.26        0.48     12.40 o 
 -15   2   4       42.09       43.58     10.92 o 
 -14   2   4      521.83      552.76     34.40 o 
 -13   2   4        0.38       -5.67      7.80 o 
 -12   2   4        2.47      -10.47      6.98 o 
 -11   2   4      369.15      347.05     13.95 o 
 -10   2   4     1370.20     1348.18     36.40 o 
  -9   2   4      249.00      226.67     10.06 o 
  -8   2   4      263.40      231.41      9.56 o 
  -7   2   4      172.85      199.67      7.33 o 
  -6   2   4     4527.47     4791.55    103.17 o 
  -5   2   4      197.27      209.84      7.00 o 
  -4   2   4     9456.38    10342.92    200.68 o 
  -3   2   4       36.99       13.60      3.26 o 
  -2   2   4     5180.81     5775.91    193.92 o 
  -1   2   4      310.87      311.82     22.55 o 
   0   2   4      717.10      693.57     16.56 o 
   1   2   4     3813.91     4076.51    112.58 o 
   2   2   4     4107.55     4403.14    105.79 o 
   3   2   4     7665.85     8358.64    227.26 o 
   4   2   4     3331.86     3710.40     89.32 o 
   5   2   4      244.53      239.65      8.87 o 
   6   2   4     1546.35     1473.92     37.78 o 
   7   2   4     3454.69     3557.63     86.96 o 
   8   2   4      829.12      886.24     25.52 o 
   9   2   4      114.50       94.76      8.35 o 
  10   2   4      654.43      664.84     21.35 o 
  11   2   4      520.46      498.37     25.46 o 
  12   2   4      658.71      616.83     37.59 o 
  13   2   4      128.90      116.19     30.15 o 
  14   2   4       53.16       55.71     24.97 o 
 -16   3   4        2.26        6.12     17.56 o 
 -15   3   4       28.14       48.01     13.33 o 
 -14   3   4       27.65       30.03     17.56 o 
 -13   3   4       39.08       52.25     18.32 o 
 -12   3   4      289.80      281.34     15.59 o 
 -11   3   4      167.97      146.76      9.60 o 
 -10   3   4        2.08       -4.19      5.91 o 
  -9   3   4       25.73       18.35      5.72 o 
  -8   3   4        0.42       -2.35      4.43 o 
  -7   3   4        6.73        8.13      4.04 o 
  -6   3   4      406.50      388.70     10.08 o 
  -5   3   4      163.28      169.85      5.45 o 
  -4   3   4      439.20      491.75     14.38 o 
  -3   3   4     4559.68     4779.60    230.57 o 
  -2   3   4     3137.59     2989.37    177.33 o 
  -1   3   4       99.38      105.33     12.36 o 
   0   3   4     3502.62     3459.36     83.48 o 
   1   3   4      645.03      637.19     15.78 o 
   2   3   4      423.26      409.94     12.55 o 
   3   3   4      717.16      730.80     20.31 o 
   4   3   4      833.39      707.97     17.57 o 
   5   3   4        9.11       -1.37      4.23 o 
   6   3   4      215.86      224.10      9.08 o 
   7   3   4       27.67       34.96      6.11 o 
   8   3   4      459.28      485.24     17.19 o 
   9   3   4     1539.56     1566.74     53.08 o 
  10   3   4      707.79      693.49     33.00 o 
  11   3   4        6.87       13.52     19.01 o 
  12   3   4       97.44      108.70     15.72 o 
  13   3   4       73.63       84.79     15.32 o 
  14   3   4        5.13        7.98     13.60 o 
 -16   4   4       14.07       33.38     14.60 o 
 -15   4   4       95.95      102.31     16.00 o 
 -14   4   4      319.23      363.72     36.22 o 
 -13   4   4       61.78       92.08     13.99 o 
 -12   4   4      122.89      112.07     19.17 o 
 -11   4   4     3278.78     3167.36    113.92 o 
 -10   4   4      822.04      711.73     62.35 o 
  -9   4   4      247.38      246.21     11.27 o 
  -8   4   4       97.70       95.42      5.42 o 
  -7   4   4      366.45      331.73     10.35 o 
  -6   4   4       19.80       26.18      4.60 o 
  -5   4   4       24.12       21.24      4.06 o 
  -4   4   4     1581.20     1610.22     36.85 o 
  -3   4   4        3.87       -2.35      5.92 o 
  -2   4   4     2465.23     2568.40     73.30 o 
  -1   4   4       50.93       64.24      5.80 o 
   0   4   4     3636.48     3952.94     85.55 o 
   1   4   4     2800.51     2804.32     69.19 o 
   2   4   4      334.05      301.97     10.38 o 
   3   4   4        0.32        0.31      4.28 o 
   4   4   4     1262.60     1244.07     28.81 o 
   5   4   4     1054.10     1003.51     24.03 o 
   6   4   4      161.02      175.57      7.70 o 
   7   4   4       39.13       42.43     10.36 o 
   8   4   4      222.49      198.41     16.22 o 
   9   4   4      147.53      135.56     14.98 o 
  10   4   4      274.73      276.60     20.01 o 
  11   4   4        2.00        3.88     10.56 o 
  12   4   4      797.14      727.84     35.91 o 
  13   4   4        0.27        9.23     13.35 o 
 -15   5   4        5.31        2.43     18.62 o 
 -14   5   4       41.38       58.01     19.72 o 
 -13   5   4       66.56       88.11     13.97 o 
 -12   5   4        1.97       -1.42     10.55 o 
 -11   5   4       78.36       79.10     15.08 o 
 -10   5   4       30.30       25.41      9.03 o 
  -9   5   4      148.41      138.17     25.43 o 
  -8   5   4       90.50       89.05      8.51 o 
  -7   5   4      165.13      160.86      8.01 o 
  -6   5   4       42.49       32.46      5.07 o 
  -5   5   4     2219.23     2398.25     54.00 o 
  -4   5   4     2343.85     2612.81     58.45 o 
  -3   5   4     2211.42     2193.35     49.52 o 
  -2   5   4      674.93      696.13     23.02 o 
  -1   5   4       80.84       95.31      5.43 o 
   0   5   4      872.40      800.46     19.78 o 
   1   5   4     3373.24     3539.95     77.14 o 
   2   5   4      332.03      352.14     10.48 o 
   3   5   4      437.68      507.44     21.21 o 
   4   5   4      490.66      449.36     17.93 o 
   5   5   4      434.42      390.68     16.94 o 
   6   5   4      900.29      921.42     32.09 o 
   7   5   4      187.65      169.10     12.94 o 
   8   5   4      157.58      146.96     22.11 o 
   9   5   4      893.38      955.78     42.40 o 
  10   5   4        8.81       -7.82     10.73 o 
  11   5   4       19.74        7.71     16.27 o 
  12   5   4      133.65      161.56     17.76 o 
  13   5   4      216.93      256.47     29.95 o 
 -15   6   4       11.62        1.08     13.81 o 
 -14   6   4       22.72       17.92     14.13 o 
 -13   6   4       15.39       31.78     13.46 o 
 -12   6   4        4.35      -12.32     10.62 o 
 -11   6   4        1.44        1.87     11.00 o 
 -10   6   4        9.79       10.44      8.74 o 
  -9   6   4      510.61      438.79     19.08 o 
  -8   6   4       56.63       34.68      8.00 o 
  -7   6   4      280.97      309.61     13.08 o 
  -6   6   4      885.48      905.90     26.79 o 
  -5   6   4       86.67       95.32      6.21 o 
  -4   6   4       72.92       58.38      5.41 o 
  -3   6   4        0.06       -1.23      4.01 o 
  -2   6   4     4749.58     5051.83    109.36 o 
  -1   6   4      574.42      599.85     16.03 o 
   0   6   4      215.73      222.07      9.44 o 
   1   6   4      336.70      332.25     10.40 o 
   2   6   4      732.26      734.86     18.82 o 
   3   6   4      144.59      140.49      9.86 o 
   4   6   4      314.34      316.36     15.32 o 
   5   6   4       43.31       32.28      8.62 o 
   6   6   4       58.57       64.99     10.36 o 
   7   6   4       15.28       -3.03      9.09 o 
   8   6   4      107.72       95.12     11.79 o 
   9   6   4      222.68      205.66     25.95 o 
  10   6   4       26.58       40.99     12.32 o 
  11   6   4      213.15      239.62     20.73 o 
  12   6   4        4.42        5.30     13.51 o 
 -14   7   4      103.20      114.21     18.60 o 
 -13   7   4      130.63      161.04     36.69 o 
 -12   7   4       24.09       16.72     13.41 o 
 -11   7   4        0.71       10.36     11.27 o 
 -10   7   4       31.67       29.56     10.28 o 
  -9   7   4       53.22       54.78      9.92 o 
  -8   7   4      450.38      443.92     17.32 o 
  -7   7   4     1079.01      968.59     29.32 o 
  -6   7   4      105.23      103.99      8.73 o 
  -5   7   4       31.75       31.07      8.31 o 
  -4   7   4     1292.25     1331.34     29.38 o 
  -3   7   4      737.76      752.96     20.21 o 
  -2   7   4        0.67        5.28      4.70 o 
  -1   7   4      523.27      507.44     14.60 o 
   0   7   4        8.12       12.77      4.99 o 
   1   7   4      523.23      522.22     19.67 o 
   2   7   4      156.90      149.28     10.78 o 
   3   7   4        3.47       -5.01      7.07 o 
   4   7   4        5.18        3.34     10.54 o 
   5   7   4     1587.99     1669.00     53.41 o 
   6   7   4       97.41      115.63     12.33 o 
   7   7   4       28.97       30.78     10.62 o 
   8   7   4      253.28      249.90     16.56 o 
   9   7   4      253.48      248.41     16.72 o 
  10   7   4        5.57       -0.58     12.80 o 
  11   7   4       88.58       64.96     15.39 o 
 -13   8   4       17.01       23.64     15.69 o 
 -12   8   4      124.17      120.59     18.12 o 
 -11   8   4      126.10      119.07     14.25 o 
 -10   8   4       10.95        4.98      9.05 o 
  -9   8   4       35.63       30.29     11.72 o 
  -8   8   4        3.84       13.28      9.49 o 
  -7   8   4       10.43       18.50      8.19 o 
  -6   8   4        0.85        7.16      8.23 o 
  -5   8   4      204.44      188.96     11.54 o 
  -4   8   4      506.49      465.43     40.11 o 
  -3   8   4        9.57        1.97      7.56 o 
  -2   8   4      201.26      180.93      8.34 o 
  -1   8   4       51.61       55.60      6.79 o 
   0   8   4      109.01      108.23     10.58 o 
   1   8   4        1.04       -5.07      7.15 o 
   2   8   4      104.50       99.89     11.22 o 
   3   8   4      160.24      184.78     13.31 o 
   4   8   4       20.97       31.41     10.24 o 
   5   8   4     1023.93     1050.55     37.56 o 
   6   8   4      177.46      176.25     14.15 o 
   7   8   4       32.46       41.74     11.45 o 
   8   8   4      103.11      110.03     17.19 o 
   9   8   4       49.99       51.99     12.56 o 
  10   8   4       43.93       38.12     14.88 o 
 -12   9   4        0.21       -9.04     12.90 o 
 -11   9   4       83.25       92.44     14.50 o 
 -10   9   4        9.13       -8.75     10.07 o 
  -9   9   4       56.24       51.09     13.95 o 
  -8   9   4       93.51       96.32     10.97 o 
  -7   9   4       18.49       20.41      9.01 o 
  -6   9   4      130.00      127.74     11.45 o 
  -5   9   4        2.05       13.15      8.52 o 
  -4   9   4       90.84       97.14     10.65 o 
  -3   9   4      149.49      151.10     11.38 o 
  -2   9   4       22.01       25.06     10.08 o 
  -1   9   4      244.01      239.59     15.35 o 
   0   9   4      685.61      754.43     34.45 o 
   1   9   4       42.53       27.82      9.42 o 
   2   9   4       90.85      100.56     11.68 o 
   3   9   4      177.79      191.62     14.67 o 
   4   9   4       19.08       21.06     10.79 o 
   5   9   4      429.80      473.34     22.44 o 
   6   9   4       25.59       15.87     10.94 o 
   7   9   4       83.26      106.09     13.53 o 
   8   9   4      125.11      153.13     15.62 o 
   9   9   4      200.62      221.57     17.48 o 
 -10  10   4        1.08       13.25     11.81 o 
  -9  10   4        0.39      -11.82     10.51 o 
  -8  10   4       45.92       51.79     11.36 o 
  -7  10   4        1.09        5.75     11.11 o 
  -6  10   4        5.42        3.94      9.65 o 
  -5  10   4        6.41        2.13      9.31 o 
  -4  10   4       16.54       -2.33     11.47 o 
  -3  10   4       40.75       54.77     16.77 o 
  -2  10   4       32.37        8.95     15.47 o 
  -1  10   4       18.59       12.14     16.00 o 
   0  10   4       15.35       23.31     15.44 o 
   1  10   4        0.55        3.26     10.60 o 
   2  10   4        8.72       10.45      9.33 o 
   3  10   4       11.52        9.90     12.88 o 
   4  10   4       50.86       42.91     11.84 o 
   5  10   4       11.76       14.14     11.43 o 
   6  10   4        0.08      -15.74     13.11 o 
   7  10   4       36.23       41.35     12.74 o 
   8  10   4       48.81       37.90     13.18 o 
  -8  11   4        0.95        9.18     12.09 o 
  -7  11   4       56.67       50.73     14.54 o 
  -6  11   4        0.50       21.30     20.33 o 
  -5  11   4       21.63       28.53     18.16 o 
  -4  11   4        2.88       26.39     18.53 o 
  -3  11   4       49.96       55.70     19.02 o 
  -2  11   4       26.83       44.06     17.76 o 
  -1  11   4       16.20        5.47     16.96 o 
   0  11   4       13.30      -12.84     25.44 o 
   1  11   4        8.94        4.67     19.99 o 
   2  11   4        9.26       -3.37     20.23 o 
   3  11   4        1.02       -6.50     17.96 o 
   4  11   4        1.15       -0.45     12.15 o 
   5  11   4       59.90       66.49     13.79 o 
  -4  12   4        1.65       12.68     20.36 o 
  -3  12   4        0.03      -13.83     18.94 o 
  -2  12   4       10.41       11.26     25.09 o 
  -1  12   4        3.17        7.96     19.49 o 
   0  12   4        0.37       20.45     19.40 o 
   1  12   4       24.61        6.58     20.85 o 
 -17   1   5       12.24       38.38     12.88 o 
 -16   1   5        3.42        3.02     13.39 o 
 -15   1   5      453.65      462.23     20.04 o 
 -14   1   5      978.05      974.12     30.33 o 
 -13   1   5        4.61      -11.15      7.43 o 
 -12   1   5       33.20       28.48      7.63 o 
 -11   1   5     1484.93     1279.24     37.42 o 
 -10   1   5     1704.24     1765.54     46.42 o 
  -9   1   5      160.15      151.60      9.48 o 
  -8   1   5      577.01      524.35     21.78 o 
  -7   1   5      125.90       99.14      6.46 o 
  -6   1   5     3932.13     4073.49     88.20 o 
  -5   1   5      807.13      801.05     19.35 o 
  -4   1   5      414.33      450.13     11.83 o 
  -3   1   5     9866.17    10481.34    202.96 o 
  -2   1   5    10255.01    11246.89    266.09 o 
  -1   1   5    17199.10    19237.81    450.07 o 
   0   1   5     8246.57     8936.73    294.41 o 
   1   1   5      235.12      257.17     12.46 o 
   2   1   5      554.55      601.74     23.87 o 
   3   1   5     8125.19     9068.75    246.74 o 
   4   1   5     1070.10     1069.09     32.61 o 
   5   1   5       21.48       18.96      4.54 o 
   6   1   5        4.56       12.66      4.73 o 
   7   1   5      515.87      439.55     29.29 o 
   8   1   5      235.47      242.52     18.62 o 
   9   1   5        7.74       16.62      7.37 o 
  10   1   5       22.09       20.88      7.91 o 
  11   1   5      547.48      568.48     26.01 o 
  12   1   5      242.22      265.45     16.60 o 
  13   1   5        6.85       -8.53     13.17 o 
  14   1   5        0.84        2.31     18.74 o 
 -17   2   5        0.63       -0.37     17.21 o 
 -16   2   5       37.12       31.47     14.66 o 
 -15   2   5       48.02       62.89     11.52 o 
 -14   2   5        8.23       -7.60      8.88 o 
 -13   2   5       23.78       32.07      8.01 o 
 -12   2   5        3.78      -10.52      8.78 o 
 -11   2   5      122.95      110.00      8.53 o 
 -10   2   5        0.46       -5.95      5.41 o 
  -9   2   5      254.22      233.35     21.42 o 
  -8   2   5       14.13       12.69      4.80 o 
  -7   2   5       16.20       16.08      4.21 o 
  -6   2   5      141.65      151.30      6.01 o 
  -5   2   5      809.11      818.58     17.98 o 
  -4   2   5     3436.66     3482.31    127.67 o 
  -3   2   5     8170.50     8265.19    307.99 o 
  -2   2   5       51.72       47.44      4.96 o 
  -1   2   5     2992.16     3151.52     76.44 o 
   0   2   5       25.98       30.43      3.97 o 
   1   2   5       34.50       45.51      5.01 o 
   2   2   5      790.99      825.52     25.74 o 
   3   2   5        4.78        8.56      4.94 o 
   4   2   5     1193.80     1261.29     32.73 o 
   5   2   5      374.30      401.18     12.99 o 
   6   2   5      876.04      885.95     24.49 o 
   7   2   5       60.05       56.54      6.37 o 
   8   2   5      265.84      278.63     12.10 o 
   9   2   5      899.89      937.98     27.83 o 
  10   2   5      411.19      419.85     16.48 o 
  11   2   5       15.29       28.02     11.80 o 
  12   2   5        0.10       -1.32     11.39 o 
  13   2   5       43.51       45.77     20.82 o 
  14   2   5        3.51      -20.17     13.44 o 
 -16   3   5       20.10       17.97     14.12 o 
 -15   3   5       18.82       15.57     12.56 o 
 -14   3   5      214.36      202.33     17.80 o 
 -13   3   5        5.79        2.33      9.02 o 
 -12   3   5      341.00      325.78     16.69 o 
 -11   3   5      659.84      616.82     25.21 o 
 -10   3   5      665.03      635.57     26.87 o 
  -9   3   5       90.12       96.29      8.37 o 
  -8   3   5      306.71      277.48      9.59 o 
  -7   3   5      588.75      584.42     17.57 o 
  -6   3   5      256.20      234.15      6.88 o 
  -5   3   5     2671.74     2610.72     52.89 o 
  -4   3   5     1224.41     1196.11     42.00 o 
  -3   3   5     1570.23     1487.13    111.14 o 
  -2   3   5     3001.95     2815.35    156.66 o 
  -1   3   5    16370.48    17821.21    488.11 o 
   0   3   5       11.01        6.82      3.50 o 
   1   3   5     1810.92     1975.66     56.74 o 
   2   3   5     5120.59     5391.95    129.58 o 
   3   3   5     4433.49     4666.96    112.70 o 
   4   3   5     5211.84     5598.00    133.79 o 
   5   3   5     1447.41     1495.73     38.33 o 
   6   3   5       66.36       52.56      5.83 o 
   7   3   5      262.79      265.72     10.93 o 
   8   3   5      963.73     1016.00     36.25 o 
   9   3   5      243.21      285.93     19.73 o 
  10   3   5      119.82      111.94     15.15 o 
  11   3   5      236.95      252.54     20.00 o 
  12   3   5        3.60        0.43     11.92 o 
  13   3   5       70.98       85.00     15.73 o 
 -16   4   5        4.22       -4.57     13.00 o 
 -15   4   5        6.42       -6.74     18.54 o 
 -14   4   5       83.89      107.23     22.34 o 
 -13   4   5        6.31        9.73     10.69 o 
 -12   4   5      135.79      144.72     14.75 o 
 -11   4   5        6.05      -11.56      8.13 o 
 -10   4   5       25.05       19.33      6.79 o 
  -9   4   5      500.35      508.36     13.34 o 
  -8   4   5     2295.48     2303.34     47.41 o 
  -7   4   5     1714.82     1832.90     38.48 o 
  -6   4   5      640.99      630.81     16.72 o 
  -5   4   5        0.02        3.86      3.97 o 
  -4   4   5     1135.50     1076.44     25.88 o 
  -3   4   5     2467.40     2463.30     61.01 o 
  -2   4   5       90.11       39.44      5.60 o 
  -1   4   5      103.20      107.47      6.03 o 
   0   4   5       13.64        4.14      4.14 o 
   1   4   5      322.36      206.76      7.64 o 
   2   4   5      240.94      240.63      9.51 o 
   3   4   5       13.66       11.34      5.50 o 
   4   4   5      828.34      826.61     20.57 o 
   5   4   5     1219.41     1096.25     26.37 o 
   6   4   5      512.63      527.14     25.11 o 
   7   4   5       92.04       88.64     11.85 o 
   8   4   5      389.96      416.04     23.92 o 
   9   4   5       40.85       56.05     15.84 o 
  10   4   5        0.47        7.47     11.55 o 
  11   4   5       61.27       79.14     14.41 o 
  12   4   5        2.47        8.97     15.92 o 
  13   4   5       32.58       53.53     15.62 o 
 -16   5   5        1.89      -13.22     13.51 o 
 -15   5   5       60.59       58.51     26.81 o 
 -14   5   5      124.28      131.54     16.58 o 
 -13   5   5       35.10       39.32     12.60 o 
 -12   5   5       95.54       79.58     13.72 o 
 -11   5   5       82.63       78.60     13.05 o 
 -10   5   5      623.76      580.90     32.86 o 
  -9   5   5      146.01      143.60     12.57 o 
  -8   5   5      406.92      391.57     14.67 o 
  -7   5   5      136.36      145.28     11.79 o 
  -6   5   5      633.66      605.38     33.21 o 
  -5   5   5      275.47      241.59     10.06 o 
  -4   5   5     2375.03     2332.27     52.80 o 
  -3   5   5     1345.72     1344.94     35.28 o 
  -2   5   5      313.92      284.73     17.74 o 
  -1   5   5      155.84      152.27      7.73 o 
   0   5   5        5.96        9.25      4.30 o 
   1   5   5      294.80      281.51      8.63 o 
   2   5   5     3831.25     4109.27    100.18 o 
   3   5   5      870.56      941.62     26.06 o 
   4   5   5        2.90        8.26      6.65 o 
   5   5   5      285.44      285.84     14.81 o 
   6   5   5     1073.33      995.87     34.37 o 
   7   5   5     1275.06     1327.90     70.01 o 
   8   5   5       42.01       28.36     11.79 o 
   9   5   5      796.02      783.49     38.05 o 
  10   5   5       82.49       81.06     14.44 o 
  11   5   5      299.24      307.92     22.79 o 
  12   5   5      114.90      120.33     18.37 o 
 -15   6   5       14.37       13.48     14.22 o 
 -14   6   5       24.20       25.10     14.41 o 
 -13   6   5      270.50      273.93     36.18 o 
 -12   6   5       10.18       16.21     15.99 o 
 -11   6   5      260.01      230.10     18.68 o 
 -10   6   5       32.16       27.05      8.99 o 
  -9   6   5       18.39       12.76      7.26 o 
  -8   6   5      582.16      601.01     36.32 o 
  -7   6   5     1101.33     1095.38     31.70 o 
  -6   6   5      265.64      280.67     10.26 o 
  -5   6   5        3.83       11.02      4.99 o 
  -4   6   5      320.51      269.40     10.11 o 
  -3   6   5     1175.71     1185.47     32.75 o 
  -2   6   5     2001.92     2058.13     46.85 o 
  -1   6   5     1063.28     1049.81     49.61 o 
   0   6   5      379.32      315.13     10.41 o 
   1   6   5      209.09      217.91      8.47 o 
   2   6   5        5.27        0.91      4.80 o 
   3   6   5       26.39       26.86      7.21 o 
   4   6   5      126.54      115.69     10.42 o 
   5   6   5       81.72       40.64      9.33 o 
   6   6   5      694.02      744.03     28.62 o 
   7   6   5       19.03        7.47      9.96 o 
   8   6   5       15.39       21.15     17.52 o 
   9   6   5        1.77        9.77     12.00 o 
  10   6   5       42.05       49.26     14.13 o 
  11   6   5       15.05       16.31     17.33 o 
  12   6   5       23.48       19.04     18.78 o 
 -14   7   5       80.97       88.81     17.26 o 
 -13   7   5       19.51        8.26     13.62 o 
 -12   7   5       47.13       52.87     14.55 o 
 -11   7   5       27.33       11.83     10.27 o 
 -10   7   5       51.04       27.30      8.66 o 
  -9   7   5       83.22       78.94      9.28 o 
  -8   7   5        1.18      -11.00      7.34 o 
  -7   7   5        0.14       -0.09      7.16 o 
  -6   7   5      351.63      311.79     13.73 o 
  -5   7   5      241.46      215.59     11.30 o 
  -4   7   5      143.43      122.06      6.81 o 
  -3   7   5      197.71      191.91      9.07 o 
  -2   7   5      267.12      270.56     10.10 o 
  -1   7   5       60.36       51.55      5.88 o 
   0   7   5       14.53       15.88      6.51 o 
   1   7   5      185.98      197.29     13.39 o 
   2   7   5        0.62       -9.51      7.05 o 
   3   7   5      163.11      160.01     11.63 o 
   4   7   5      202.15      189.34     13.51 o 
   5   7   5       10.35        9.83      9.82 o 
   6   7   5        5.02        3.18      9.53 o 
   7   7   5      492.07      484.38     23.01 o 
   8   7   5       34.91       35.47     14.37 o 
   9   7   5       75.86       51.15     15.38 o 
  10   7   5       49.07       58.79     42.96 o 
  11   7   5      153.35      141.11     20.07 o 
 -13   8   5       11.52       17.56     15.00 o 
 -12   8   5       94.70       79.86     13.29 o 
 -11   8   5      138.60      137.61     14.40 o 
 -10   8   5        1.48        4.62      9.05 o 
  -9   8   5        4.64      -12.39      8.26 o 
  -8   8   5      466.61      467.72     27.62 o 
  -7   8   5      121.20      117.22     10.48 o 
  -6   8   5        2.14       -1.30      7.78 o 
  -5   8   5      132.65      131.14     14.29 o 
  -4   8   5     1198.09     1295.57     44.13 o 
  -3   8   5      657.00      649.37     17.22 o 
  -2   8   5      143.64      129.06      7.49 o 
  -1   8   5       66.39       78.99      8.02 o 
   0   8   5      680.06      769.77     27.70 o 
   1   8   5      344.99      348.24     16.74 o 
   2   8   5        7.29       11.41      8.73 o 
   3   8   5      393.63      426.80     20.27 o 
   4   8   5      853.52      936.70     37.90 o 
   5   8   5      373.14      380.15     27.88 o 
   6   8   5        8.53       -1.82     10.04 o 
   7   8   5      252.33      281.27     18.39 o 
   8   8   5        0.07        0.76     10.97 o 
   9   8   5       82.42       97.08     13.95 o 
  10   8   5        6.32      -15.65     14.44 o 
 -12   9   5        2.52        3.07     13.36 o 
 -11   9   5        0.23       12.50     12.25 o 
 -10   9   5       23.33       29.49     10.54 o 
  -9   9   5        0.13       -0.74     11.10 o 
  -8   9   5       15.76       14.11     13.42 o 
  -7   9   5      127.92      119.59     11.39 o 
  -6   9   5       43.72       52.66      9.90 o 
  -5   9   5       81.30       72.86     10.39 o 
  -4   9   5      221.53      189.13     15.57 o 
  -3   9   5       20.73        5.83      9.94 o 
  -2   9   5        5.98       16.09     10.02 o 
  -1   9   5      225.59      219.36     12.63 o 
   0   9   5      297.67      310.70     16.67 o 
   1   9   5      110.23      110.07     14.96 o 
   2   9   5      177.73      163.45     13.85 o 
   3   9   5        0.86        9.39     11.57 o 
   4   9   5      130.38      135.47     13.81 o 
   5   9   5       37.80       36.31     11.91 o 
   6   9   5       44.13       40.78     12.01 o 
   7   9   5      248.22      299.15     19.30 o 
   8   9   5        7.78        3.49     12.68 o 
   9   9   5       34.70       53.18     13.95 o 
 -10  10   5       12.12       25.01     13.56 o 
  -9  10   5        0.55       13.42     10.75 o 
  -8  10   5      191.97      199.38     14.35 o 
  -7  10   5      181.15      226.53     15.12 o 
  -6  10   5        0.86        6.99     10.14 o 
  -5  10   5      135.31      147.28     20.54 o 
  -4  10   5      695.29      717.52     33.20 o 
  -3  10   5      476.06      510.91     32.22 o 
  -2  10   5      137.42      142.67     19.86 o 
  -1  10   5       33.02       10.78     20.07 o 
   0  10   5      212.92      185.82     22.90 o 
   1  10   5      204.98      239.12     14.60 o 
   2  10   5       56.83       34.11     11.50 o 
   3  10   5      234.50      206.58     16.56 o 
   4  10   5       10.42        8.23     11.49 o 
   5  10   5      196.31      213.75     19.21 o 
   6  10   5       16.39       18.64     12.51 o 
   7  10   5      116.18      108.83     15.36 o 
  -8  11   5        2.64       -5.91     12.02 o 
  -7  11   5        5.73       -8.87     13.39 o 
  -6  11   5        0.05        3.58     13.41 o 
  -5  11   5       32.83       28.28     18.60 o 
  -4  11   5       10.18       14.13     17.19 o 
  -3  11   5        0.86        2.06     17.15 o 
  -2  11   5       24.42       35.28     17.95 o 
  -1  11   5       35.41       35.41     17.61 o 
   0  11   5      137.35      188.74     23.13 o 
   1  11   5       62.30       16.01     31.79 o 
   2  11   5        1.82      -16.44     11.54 o 
   3  11   5        1.18       -9.36     11.92 o 
   4  11   5       13.44       29.95     15.87 o 
   5  11   5        2.88      -18.85     12.56 o 
  -3  12   5        4.84        0.85     19.30 o 
  -2  12   5       15.88        7.09     19.00 o 
  -1  12   5       47.43       30.21     20.27 o 
   0  12   5        4.37        9.43     20.08 o 
 -17   0   6       61.89       60.07     20.78 o 
 -16   0   6        9.06       35.89     21.99 o 
 -15   0   6      224.64      255.28     20.28 o 
 -14   0   6      356.03      336.80     21.90 o 
 -13   0   6      935.83      827.35     37.37 o 
 -12   0   6     1092.84      984.26     41.80 o 
 -11   0   6       32.43       39.15     10.32 o 
 -10   0   6      107.66      126.02     12.03 o 
  -9   0   6        0.01        4.28      7.29 o 
  -8   0   6     2032.58     2038.04     73.46 o 
  -7   0   6     4520.29     4855.75    165.93 o 
  -6   0   6      500.75      477.71     21.29 o 
  -5   0   6       31.24       27.96      6.45 o 
  -4   0   6      605.17      653.37     26.79 o 
  -3   0   6     7612.69     7975.48    218.50 o 
  -2   0   6    24528.22    26985.52    730.96 o 
  -1   0   6    11645.87    13104.30    609.58 o 
   0   0   6     6292.66     6832.79    320.67 o 
   1   0   6     5996.33     6729.85    316.12 o 
   2   0   6     1302.03     1200.50     62.09 o 
   3   0   6       32.65       13.49      8.94 o 
   4   0   6      283.06      486.74     21.64 o 
   5   0   6       68.33       54.40      8.28 o 
   6   0   6        0.07        2.43      7.68 o 
   7   0   6     1419.79     1288.15     49.16 o 
   8   0   6     3217.02     3396.95    119.30 o 
   9   0   6       36.69       48.59     11.58 o 
  10   0   6      346.92      296.46     40.49 o 
  11   0   6       79.13       67.60     13.59 o 
  12   0   6      367.32      400.16     24.27 o 
  13   0   6      177.75      232.05     20.05 o 
 -17   1   6       21.62       16.79     12.18 o 
 -16   1   6       56.72       84.66     19.46 o 
 -15   1   6       26.77       25.57      9.21 o 
 -14   1   6      190.33      175.30     11.95 o 
 -13   1   6      659.02      670.43     22.85 o 
 -12   1   6       85.46       72.58     10.44 o 
 -11   1   6       16.33       12.09      6.73 o 
 -10   1   6       11.53        3.21      5.89 o 
  -9   1   6      838.37      786.30     23.23 o 
  -8   1   6      656.94      709.04     18.35 o 
  -7   1   6     1355.85     1461.78     38.22 o 
  -6   1   6     1302.04     1395.43     32.24 o 
  -5   1   6      761.88      644.87     16.38 o 
  -4   1   6      524.01      570.48     13.49 o 
  -3   1   6      185.74      207.18      6.68 o 
  -2   1   6     6642.61     7102.38    168.34 o 
  -1   1   6     4417.27     4492.63    123.60 o 
   0   1   6       43.16       67.22      7.41 o 
   1   1   6      236.25      225.15     12.18 o 
   2   1   6     1729.08     1629.83     57.88 o 
   3   1   6     1963.80     2433.76     69.53 o 
   4   1   6       71.89       71.10      7.00 o 
   5   1   6      277.80      232.43     13.18 o 
   6   1   6      734.77      646.16     22.58 o 
   7   1   6       39.53       46.26      7.64 o 
   8   1   6      101.76       84.74      8.45 o 
   9   1   6       70.00       83.79     14.17 o 
  10   1   6      955.66      840.69     48.04 o 
  11   1   6       55.09       54.57      9.19 o 
  12   1   6       86.55      106.76     12.68 o 
  13   1   6       26.73       34.81     14.54 o 
 -17   2   6       74.07       83.18     21.76 o 
 -16   2   6       29.48       30.44     11.33 o 
 -15   2   6       63.65       41.75     10.75 o 
 -14   2   6      107.20       79.00     11.65 o 
 -13   2   6     2015.15     1996.49     61.83 o 
 -12   2   6      818.93      680.02     26.05 o 
 -11   2   6       72.81       60.55     15.49 o 
 -10   2   6       57.45       67.36     13.68 o 
  -9   2   6     2384.74     2373.88     69.53 o 
  -8   2   6        4.50        3.22      4.30 o 
  -7   2   6       16.60        9.71      3.92 o 
  -6   2   6     2977.18     3087.06     68.29 o 
  -5   2   6      508.17      472.69     12.77 o 
  -4   2   6      931.68      899.86     21.83 o 
  -3   2   6      210.71      202.08      8.01 o 
  -2   2   6      849.70      821.00     25.90 o 
  -1   2   6     5927.50     6211.88    132.85 o 
   0   2   6     2961.93     3138.40     88.18 o 
   1   2   6     7606.71     8114.89    268.63 o 
   2   2   6        9.29       20.87     13.92 o 
   3   2   6     2728.48     2762.62     78.42 o 
   4   2   6       15.76       12.66      4.99 o 
   5   2   6     1739.31     1775.70     45.39 o 
   6   2   6       14.01       10.00      5.59 o 
   7   2   6      763.30      807.84     23.66 o 
   8   2   6      182.04      161.96      9.87 o 
   9   2   6        3.07       21.45      8.70 o 
  10   2   6      205.07      231.20     20.92 o 
  11   2   6      343.61      364.24     24.16 o 
  12   2   6        2.16       17.02     16.31 o 
  13   2   6       90.65      108.48     17.89 o 
 -17   3   6        7.44       29.16     31.87 o 
 -16   3   6        1.06       -6.12     13.75 o 
 -15   3   6        4.69      -12.66     12.67 o 
 -14   3   6       88.97      111.36     12.74 o 
 -13   3   6      388.39      375.49     22.76 o 
 -12   3   6       79.95       59.13      8.45 o 
 -11   3   6        1.98       -0.66      7.04 o 
 -10   3   6      145.21      155.79     11.72 o 
  -9   3   6       50.75       50.76      5.83 o 
  -8   3   6      912.80      934.72     23.52 o 
  -7   3   6       84.49      108.59      5.44 o 
  -6   3   6     3307.37     3528.70     65.45 o 
  -5   3   6     1287.68     1298.12     30.40 o 
  -4   3   6     1349.99     1318.60     39.89 o 
  -3   3   6       83.99       67.69      9.96 o 
  -2   3   6      463.40      391.21     12.58 o 
  -1   3   6       87.92       41.05      6.71 o 
   0   3   6      680.20      792.79     19.64 o 
   1   3   6      311.79      366.18     14.28 o 
   2   3   6       13.30       19.68      4.74 o 
   3   3   6     1630.54     1594.97     41.33 o 
   4   3   6        0.03        1.17      5.16 o 
   5   3   6       19.34       17.31      5.89 o 
   6   3   6       28.27       23.14      5.91 o 
   7   3   6      184.63      164.75      9.33 o 
   8   3   6      133.10      136.09     11.64 o 
   9   3   6      437.50      434.31     25.03 o 
  10   3   6      418.26      407.14     25.55 o 
  11   3   6       72.67       71.04     14.50 o 
  12   3   6        6.21        1.05     13.05 o 
  13   3   6        9.27        7.55     16.38 o 
 -16   4   6       11.27        9.11     33.13 o 
 -15   4   6      194.19      227.53     20.76 o 
 -14   4   6       44.72       32.99     13.37 o 
 -13   4   6      117.63       92.38     14.03 o 
 -12   4   6       11.93        4.02     12.57 o 
 -11   4   6      222.27      208.97     16.19 o 
 -10   4   6       27.12       34.57      6.44 o 
  -9   4   6      216.95      216.13      7.59 o 
  -8   4   6      651.66      649.03     14.90 o 
  -7   4   6      719.50      721.67     17.40 o 
  -6   4   6     2349.45     2396.27     54.10 o 
  -5   4   6     3540.12     3810.47     93.19 o 
  -4   4   6     5286.68     5267.06    302.36 o 
  -3   4   6     5024.31     4824.54    341.27 o 
  -2   4   6      973.03      945.08     29.90 o 
  -1   4   6      183.76      193.58      8.37 o 
   0   4   6     3865.98     3849.52     83.69 o 
   1   4   6        0.52       -2.42      4.57 o 
   2   4   6      165.69      158.11     12.27 o 
   3   4   6       67.93       56.84      6.47 o 
   4   4   6     3997.68     4101.82     89.66 o 
   5   4   6      224.22      212.72     10.50 o 
   6   4   6        3.08       -4.59      8.82 o 
   7   4   6       15.48        0.23      9.85 o 
   8   4   6     1225.66     1248.44     51.58 o 
   9   4   6      748.78      730.43     35.59 o 
  10   4   6       29.47       28.28     13.11 o 
  11   4   6       15.39       13.91     13.72 o 
  12   4   6      181.13      209.57     20.40 o 
  13   4   6       55.49       48.70     17.59 o 
 -16   5   6      251.71      283.33     24.75 o 
 -15   5   6      155.78      149.90     18.37 o 
 -14   5   6        1.95        8.06     12.42 o 
 -13   5   6       75.08       67.80     13.29 o 
 -12   5   6      374.02      354.60     22.87 o 
 -11   5   6      287.76      276.94     19.60 o 
 -10   5   6       39.72       50.04      9.47 o 
  -9   5   6        6.30        1.97      6.44 o 
  -8   5   6      422.33      402.26     12.90 o 
  -7   5   6      956.80      953.30     24.35 o 
  -6   5   6      170.62      181.52      9.36 o 
  -5   5   6      750.15      752.30     19.95 o 
  -4   5   6       13.29       13.76      5.31 o 
  -3   5   6       60.63       46.91      5.83 o 
  -2   5   6      477.26      398.47     33.46 o 
  -1   5   6      817.84      871.01     24.40 o 
   0   5   6       70.12       56.56      5.40 o 
   1   5   6       61.05       65.42      5.71 o 
   2   5   6        3.69       -7.32      4.88 o 
   3   5   6        0.43        4.72      5.48 o 
   4   5   6       23.03       20.90      9.47 o 
   5   5   6        0.18        8.59      8.22 o 
   6   5   6      503.97      495.81     25.55 o 
   7   5   6     1801.75     1846.71     71.24 o 
   8   5   6      560.18      591.92     31.15 o 
   9   5   6      750.13      789.63     38.39 o 
  10   5   6      132.96      176.50     18.92 o 
  11   5   6      123.48      110.69     17.09 o 
  12   5   6        3.80       -6.24     13.33 o 
 -15   6   6       27.10       26.06     14.94 o 
 -14   6   6       17.93       25.38     14.13 o 
 -13   6   6       36.53       33.16     13.24 o 
 -12   6   6       14.64       21.05     12.11 o 
 -11   6   6       19.99        5.46     14.28 o 
 -10   6   6        3.48        5.54      9.14 o 
  -9   6   6        4.32       -1.34      7.07 o 
  -8   6   6       26.66       13.20      7.25 o 
  -7   6   6        0.06        7.98      6.74 o 
  -6   6   6       22.45       11.86      6.53 o 
  -5   6   6      390.84      381.28     12.59 o 
  -4   6   6      508.22      501.81     15.06 o 
  -3   6   6      177.71      168.70     10.32 o 
  -2   6   6      174.93      171.24      8.96 o 
  -1   6   6      138.39      111.24     10.01 o 
   0   6   6       76.72       87.44      6.33 o 
   1   6   6       95.73      103.86      7.02 o 
   2   6   6        4.62        4.81      5.72 o 
   3   6   6      993.23      915.06     33.95 o 
   4   6   6      817.65      777.63     28.42 o 
   5   6   6      258.22      261.80     18.81 o 
   6   6   6      305.88      295.90     16.79 o 
   7   6   6      892.05      909.77     43.55 o 
   8   6   6      138.91      149.95     17.37 o 
   9   6   6        0.12       -7.33     13.00 o 
  10   6   6        8.45       -3.29     13.81 o 
  11   6   6       47.81       36.67     14.97 o 
 -14   7   6        0.23        9.21     19.05 o 
 -13   7   6       28.86       36.97     16.07 o 
 -12   7   6      181.48      160.83     18.39 o 
 -11   7   6       88.16       63.99     13.78 o 
 -10   7   6        5.29       11.67     19.36 o 
  -9   7   6      144.08      114.17     18.80 o 
  -8   7   6      783.10      802.06     25.89 o 
  -7   7   6        2.27       -5.07      7.55 o 
  -6   7   6      154.37      168.26     10.78 o 
  -5   7   6       16.25       16.29      7.89 o 
  -4   7   6       54.60       58.58      6.59 o 
  -3   7   6      152.34      153.06      7.63 o 
  -2   7   6      894.98      844.23     22.12 o 
  -1   7   6      100.18       97.06     12.05 o 
   0   7   6     1126.06     1141.74     32.22 o 
   1   7   6      399.78      389.70     22.09 o 
   2   7   6      565.06      587.25     26.53 o 
   3   7   6      109.75      114.54     10.96 o 
   4   7   6     1207.02     1241.59     41.81 o 
   5   7   6      159.10      185.45     20.13 o 
   6   7   6       39.85       35.15     11.07 o 
   7   7   6      576.46      601.16     26.58 o 
   8   7   6      226.59      264.95     22.34 o 
   9   7   6        1.09       -6.70     14.14 o 
  10   7   6      138.97      158.28     36.07 o 
 -13   8   6        4.96       -8.43     20.11 o 
 -12   8   6        2.14      -13.52     13.62 o 
 -11   8   6      101.14       53.60     21.67 o 
 -10   8   6       93.32      106.36     12.95 o 
  -9   8   6       10.02       17.88     10.29 o 
  -8   8   6       42.30       27.99      8.99 o 
  -7   8   6       38.82       30.31      8.93 o 
  -6   8   6      370.32      379.00     16.58 o 
  -5   8   6        1.15        7.59      9.60 o 
  -4   8   6      719.63      580.13     24.70 o 
  -3   8   6      269.69      255.97     10.06 o 
  -2   8   6        8.60       11.95      6.98 o 
  -1   8   6      104.91       99.22      8.64 o 
   0   8   6       64.11       20.32     13.01 o 
   1   8   6      346.28      398.19     19.09 o 
   2   8   6       42.91       20.31      9.27 o 
   3   8   6       93.50       99.34     11.89 o 
   4   8   6       80.97       93.34     12.47 o 
   5   8   6       21.76        6.92     10.32 o 
   6   8   6       13.04       18.77     17.92 o 
   7   8   6       75.00       78.50     13.67 o 
   8   8   6      104.36      100.73     14.43 o 
   9   8   6        9.24       -4.55     14.43 o 
 -12   9   6      212.11      225.37     30.89 o 
 -11   9   6       88.88       93.73     14.57 o 
 -10   9   6       69.45       72.01     15.09 o 
  -9   9   6        8.93        8.48      9.98 o 
  -8   9   6      100.42      105.48     11.40 o 
  -7   9   6       27.17       43.24     10.04 o 
  -6   9   6        4.02       -8.09      8.91 o 
  -5   9   6       14.36       22.35      9.25 o 
  -4   9   6      114.15      126.90     11.25 o 
  -3   9   6      509.42      548.54     24.51 o 
  -2   9   6      130.91      150.95     13.11 o 
  -1   9   6       38.70       52.51     15.09 o 
   0   9   6      248.18      292.46     16.28 o 
   1   9   6      112.02      137.70     12.91 o 
   2   9   6      100.79       93.52     12.41 o 
   3   9   6      134.94      160.36     14.35 o 
   4   9   6        1.36      -15.60     10.40 o 
   5   9   6      214.53      220.15     17.06 o 
   6   9   6       33.68       21.74     19.75 o 
   7   9   6       31.32       39.87     13.74 o 
   8   9   6        6.74       -1.25     12.77 o 
 -10  10   6        3.68        8.49     13.26 o 
  -9  10   6        3.64        2.17     11.02 o 
  -8  10   6        4.73       -9.69     10.41 o 
  -7  10   6        4.35      -11.37     10.24 o 
  -6  10   6       11.28        4.88     10.65 o 
  -5  10   6        6.23       17.47     11.25 o 
  -4  10   6       39.64       39.52     14.80 o 
  -3  10   6       15.44       15.66     16.17 o 
  -2  10   6       78.57       46.47     16.50 o 
  -1  10   6       43.00       60.11     16.47 o 
   0  10   6      109.57      134.07     14.94 o 
   1  10   6      151.20      167.36     18.73 o 
   2  10   6        3.72       12.96     11.60 o 
   3  10   6       47.99       59.06     14.14 o 
   4  10   6        2.49        5.27     18.61 o 
   5  10   6        2.03        0.94     12.36 o 
   6  10   6        0.04       -0.72     19.16 o 
  -7  11   6       16.69       45.35     14.74 o 
  -6  11   6        0.86        6.03     12.98 o 
  -5  11   6        0.25       33.49     18.74 o 
  -4  11   6       47.63       59.90     19.63 o 
  -3  11   6        5.08       24.55     17.63 o 
  -2  11   6        3.15      -10.09     16.99 o 
  -1  11   6        0.07       22.61     17.57 o 
   0  11   6       13.75       -1.26     17.26 o 
   1  11   6       24.04       34.81     18.72 o 
   2  11   6       14.41       23.54     15.28 o 
   3  11   6        0.62       19.30     13.24 o 
   4  11   6       15.12       -9.17     12.66 o 
 -17   1   7      184.30      204.37     17.10 o 
 -16   1   7       66.99       67.26     10.70 o 
 -15   1   7       33.64       32.45      9.10 o 
 -14   1   7       38.85       34.00      8.78 o 
 -13   1   7     1145.28     1012.42     41.83 o 
 -12   1   7     2020.23     1872.15     50.23 o 
 -11   1   7       60.69       51.61      7.73 o 
 -10   1   7      230.59      195.25     10.38 o 
  -9   1   7      887.69      791.70     23.66 o 
  -8   1   7     2807.13     2820.34     70.67 o 
  -7   1   7       73.50      112.40     11.96 o 
  -6   1   7      374.24      322.46     10.01 o 
  -5   1   7     8613.19     9410.00    183.34 o 
  -4   1   7     5930.93     6266.40    134.48 o 
  -3   1   7       74.06       53.39      6.05 o 
  -2   1   7     1341.53     1385.37     36.07 o 
  -1   1   7     3616.70     3538.28    120.36 o 
   0   1   7     7960.37     8453.35    280.13 o 
   1   1   7     1256.87     1265.36     46.51 o 
   2   1   7       24.37       17.90      6.95 o 
   3   1   7      684.01      616.60     25.97 o 
   4   1   7     1222.16     1292.14     39.77 o 
   5   1   7      600.30      598.19     21.62 o 
   6   1   7     1219.94     1223.81     38.62 o 
   7   1   7        7.93        6.54      6.18 o 
   8   1   7      195.62      194.09     12.37 o 
   9   1   7       28.62        2.42      7.39 o 
  10   1   7        1.78       -5.42     11.27 o 
  11   1   7       12.29       12.39      9.17 o 
  12   1   7       45.44       73.43     15.75 o 
  13   1   7      190.55      221.50     23.83 o 
 -17   2   7       19.04       16.75     15.73 o 
 -16   2   7      143.85      132.17     22.37 o 
 -15   2   7       22.13       31.28     10.32 o 
 -14   2   7      196.25      159.72     23.63 o 
 -13   2   7      286.26      246.27     20.79 o 
 -12   2   7        0.13       -6.70      6.99 o 
 -11   2   7       50.25       41.72      9.27 o 
 -10   2   7      324.74      344.13     13.87 o 
  -9   2   7       59.58       70.57      8.59 o 
  -8   2   7     1070.79     1156.20     28.24 o 
  -7   2   7        1.14        2.93      3.40 o 
  -6   2   7      994.15      919.62     30.33 o 
  -5   2   7       93.87      100.03      5.02 o 
  -4   2   7     1598.03     1686.36     43.08 o 
  -3   2   7      437.73      397.48     12.90 o 
  -2   2   7      311.05      294.01     12.14 o 
  -1   2   7        3.45       -4.47      3.79 o 
   0   2   7       69.26       87.99      8.46 o 
   1   2   7       60.99       31.08      6.41 o 
   2   2   7     1261.67     1244.71     46.09 o 
   3   2   7     2556.60     2575.97     74.03 o 
   4   2   7      147.74      145.63      8.29 o 
   5   2   7      141.37      165.55     16.67 o 
   6   2   7      408.58      392.10     14.39 o 
   7   2   7       91.22       74.71      8.11 o 
   8   2   7        5.02        8.10      7.11 o 
   9   2   7        1.58        1.88      7.88 o 
  10   2   7      131.03      141.71     13.62 o 
  11   2   7        0.15       -3.25     12.82 o 
  12   2   7       23.44       34.41     14.98 o 
  13   2   7        6.64       -5.17     17.25 o 
 -17   3   7       25.42       19.91     20.70 o 
 -16   3   7       92.19      122.79     17.63 o 
 -15   3   7        4.47      -13.36     12.24 o 
 -14   3   7      270.19      237.88     16.22 o 
 -13   3   7      159.04      144.79     12.86 o 
 -12   3   7      463.09      438.66     17.28 o 
 -11   3   7        0.95        1.35      6.92 o 
 -10   3   7      155.93      144.77      8.93 o 
  -9   3   7      751.65      704.71     17.45 o 
  -8   3   7     1975.54     1997.49     49.72 o 
  -7   3   7     1043.72     1014.77     22.72 o 
  -6   3   7     1926.29     1843.23     42.21 o 
  -5   3   7     2150.29     2165.95     63.45 o 
  -4   3   7      619.71      636.45     23.92 o 
  -3   3   7        0.18        0.64      3.81 o 
  -2   3   7      619.22      628.52     18.47 o 
  -1   3   7      340.62      386.00     11.60 o 
   0   3   7     2250.40     2501.39     62.23 o 
   1   3   7     1527.14     1649.33     48.95 o 
   2   3   7      201.88      153.84     11.35 o 
   3   3   7     1187.81     1196.34     37.22 o 
   4   3   7       12.87       17.96      6.01 o 
   5   3   7     1624.22     1603.99     41.93 o 
   6   3   7      620.73      566.99     18.15 o 
   7   3   7     3510.22     3754.99     92.67 o 
   8   3   7       15.17        5.36     10.58 o 
   9   3   7     2160.39     2164.34     95.06 o 
  10   3   7      235.83      268.12     21.26 o 
  11   3   7       37.21       44.89     23.52 o 
  12   3   7        3.94        9.68     14.28 o 
 -16   4   7       73.30       95.10     17.24 o 
 -15   4   7      198.38      193.36     19.85 o 
 -14   4   7      209.24      196.05     28.46 o 
 -13   4   7       16.42        6.96     12.11 o 
 -12   4   7      177.57      166.46     13.29 o 
 -11   4   7       30.64       51.06      9.69 o 
 -10   4   7       10.12       12.16      5.43 o 
  -9   4   7       71.00       69.51      5.44 o 
  -8   4   7       25.76       17.05      4.86 o 
  -7   4   7       93.97       90.91      8.31 o 
  -6   4   7      119.21       82.77      6.04 o 
  -5   4   7      234.36      251.38     10.29 o 
  -4   4   7      545.66      467.98     55.74 o 
  -3   4   7     4836.81     4856.25    137.42 o 
  -2   4   7      503.57      471.89     29.42 o 
  -1   4   7       67.90       59.11      5.89 o 
   0   4   7     1569.41     1725.09     39.69 o 
   1   4   7       75.53       52.85      6.04 o 
   2   4   7      230.99      176.12      8.93 o 
   3   4   7       88.53      103.97      7.87 o 
   4   4   7      226.41      235.63     10.31 o 
   5   4   7      127.88      138.89      8.48 o 
   6   4   7      706.83      625.71     29.66 o 
   7   4   7      559.47      568.37     28.68 o 
   8   4   7      451.86      473.88     26.29 o 
   9   4   7      128.97      156.93     17.21 o 
  10   4   7      258.40      296.85     32.30 o 
  11   4   7      413.28      439.45     35.63 o 
  12   4   7        6.58      -16.91     14.16 o 
 -16   5   7        6.09       32.85     16.44 o 
 -15   5   7       49.54       47.48     15.66 o 
 -14   5   7       90.48       70.22     15.41 o 
 -13   5   7        0.77       -3.60     12.00 o 
 -12   5   7       61.47       45.73     13.43 o 
 -11   5   7       20.13       17.35     11.57 o 
 -10   5   7      133.30      133.93     12.61 o 
  -9   5   7      269.69      249.00     14.49 o 
  -8   5   7      383.62      356.23     12.26 o 
  -7   5   7     1623.77     1501.11     36.10 o 
  -6   5   7        7.89        4.14      4.93 o 
  -5   5   7     2873.78     2857.30     64.05 o 
  -4   5   7      906.42      840.14     24.18 o 
  -3   5   7      782.66      777.76     26.60 o 
  -2   5   7       58.07       62.51      7.48 o 
  -1   5   7       75.33       70.83      6.64 o 
   0   5   7     2518.62     2507.85     51.59 o 
   1   5   7      529.83      476.96     16.00 o 
   2   5   7      753.94      700.00     21.17 o 
   3   5   7      356.75      365.19     19.98 o 
   4   5   7      592.31      584.01     23.11 o 
   5   5   7      345.71      335.29     16.76 o 
   6   5   7      286.42      278.53     19.24 o 
   7   5   7        2.13       -3.10     22.74 o 
   8   5   7       90.16       87.36     14.77 o 
   9   5   7      463.36      452.72     42.69 o 
  10   5   7       12.06       26.59     14.52 o 
  11   5   7       25.19        4.20     14.52 o 
 -15   6   7       66.70       68.40     17.55 o 
 -14   6   7        0.30      -16.49     14.28 o 
 -13   6   7       66.26       41.50     17.95 o 
 -12   6   7      297.30      278.51     21.80 o 
 -11   6   7       12.34       11.42     10.18 o 
 -10   6   7      342.05      340.60     18.16 o 
  -9   6   7        6.64        6.19      7.54 o 
  -8   6   7       85.71       84.71      8.58 o 
  -7   6   7       98.69       86.45      9.83 o 
  -6   6   7      524.37      532.38     16.08 o 
  -5   6   7      545.50      472.10     14.67 o 
  -4   6   7        8.16       13.37      5.86 o 
  -3   6   7      343.49      340.30     15.11 o 
  -2   6   7     1034.30     1058.35     34.65 o 
  -1   6   7      520.45      463.07     14.22 o 
   0   6   7       93.77       76.17      9.03 o 
   1   6   7      127.35      138.26      7.78 o 
   2   6   7     1347.37     1384.95     44.27 o 
   3   6   7      622.79      515.47     21.28 o 
   4   6   7     1449.22     1545.06     49.70 o 
   5   6   7       93.24       82.87     17.91 o 
   6   6   7      424.93      487.97     22.10 o 
   7   6   7        0.67      -10.07     12.36 o 
   8   6   7      155.18      197.31     19.47 o 
   9   6   7       10.52       20.80     15.52 o 
  10   6   7       90.29      124.04     19.39 o 
  11   6   7       20.97       23.62     15.70 o 
 -14   7   7       99.69       74.99     21.68 o 
 -13   7   7        0.01       14.23     15.15 o 
 -12   7   7       65.59       49.48     15.41 o 
 -11   7   7      162.75      132.75     13.84 o 
 -10   7   7       14.70        7.82     11.18 o 
  -9   7   7      280.08      253.04     26.56 o 
  -8   7   7      194.27      184.73     15.62 o 
  -7   7   7       47.58       52.36      8.88 o 
  -6   7   7      711.94      708.09     23.42 o 
  -5   7   7        3.29        9.88      6.30 o 
  -4   7   7      258.11      218.53     11.28 o 
  -3   7   7       77.16       94.14      7.21 o 
  -2   7   7      255.60      245.72     11.02 o 
  -1   7   7      139.30      141.95     11.80 o 
   0   7   7        9.16       15.98      6.61 o 
   1   7   7        0.07        3.59      7.78 o 
   2   7   7      253.92      259.38     14.76 o 
   3   7   7        1.06        5.89      8.73 o 
   4   7   7        8.83        4.61     11.17 o 
   5   7   7       49.14       39.42     10.74 o 
   6   7   7      294.20      333.02     22.81 o 
   7   7   7       44.00       54.26     12.55 o 
   8   7   7       11.48       28.55     15.05 o 
   9   7   7        2.58       -6.58     15.76 o 
  10   7   7        0.58       -4.21     16.70 o 
 -13   8   7       14.04      -12.12     18.97 o 
 -12   8   7      164.88      167.28     20.19 o 
 -11   8   7       32.87       28.81     12.93 o 
 -10   8   7      193.87      212.50     19.76 o 
  -9   8   7       19.58       29.23      9.38 o 
  -8   8   7       12.80        1.89      8.44 o 
  -7   8   7       30.84       24.85      8.86 o 
  -6   8   7      389.94      348.72     15.81 o 
  -5   8   7      775.23      751.14     25.62 o 
  -4   8   7       80.15       74.25      9.48 o 
  -3   8   7       18.00       16.20      6.24 o 
  -2   8   7      319.52      304.98     13.36 o 
  -1   8   7      299.84      338.66     45.32 o 
   0   8   7       12.26       16.03      8.79 o 
   1   8   7       54.69       68.87     10.28 o 
   2   8   7      700.03      661.96     26.14 o 
   3   8   7        1.29        0.50      9.84 o 
   4   8   7       38.88       42.77     10.86 o 
   5   8   7        0.20       -5.72     11.27 o 
   6   8   7       14.51        4.65     11.86 o 
   7   8   7       13.80       41.03     12.80 o 
   8   8   7        1.79       -0.93     16.08 o 
   9   8   7        0.48        3.03     16.14 o 
 -12   9   7        1.90       -2.65     16.08 o 
 -11   9   7        3.21        1.10     12.59 o 
 -10   9   7       12.55       11.56     11.95 o 
  -9   9   7        0.57      -11.44     14.46 o 
  -8   9   7       79.87       68.16     11.79 o 
  -7   9   7       38.04       53.32     15.68 o 
  -6   9   7       57.31       74.02     10.49 o 
  -5   9   7      355.46      372.29     20.46 o 
  -4   9   7        3.60        0.64     10.36 o 
  -3   9   7       11.66        9.35     10.39 o 
  -2   9   7      230.76      245.45     13.43 o 
  -1   9   7       73.06       84.18     13.72 o 
   0   9   7        2.19       -9.09      9.04 o 
   1   9   7        3.62       -1.93      9.78 o 
   2   9   7      113.07      127.21     13.35 o 
   3   9   7        1.59       -1.40     10.59 o 
   4   9   7       76.51       62.77     12.63 o 
   5   9   7      201.17      196.38     16.73 o 
   6   9   7        0.01       -1.46     12.81 o 
   7   9   7        6.24       -3.29     13.61 o 
 -10  10   7        8.03       14.72     13.64 o 
  -9  10   7       35.82       15.45     12.81 o 
  -8  10   7       40.80       27.81     11.35 o 
  -7  10   7        0.28        5.27     10.58 o 
  -6  10   7        8.91        7.95     12.30 o 
  -5  10   7        0.92        5.01     11.53 o 
  -4  10   7        0.60      -22.98     19.80 o 
  -3  10   7       49.78       24.92     19.95 o 
  -2  10   7      125.52      136.34     19.23 o 
  -1  10   7       84.96       69.81     17.79 o 
   0  10   7        5.50        9.32     10.99 o 
   1  10   7       84.96       78.46     14.02 o 
   2  10   7      569.00      696.75     29.67 o 
   3  10   7       11.27       -8.37     11.92 o 
   4  10   7       55.95       55.14     16.47 o 
   5  10   7        5.89       14.45     13.37 o 
   6  10   7      151.06      189.88     18.99 o 
  -7  11   7        1.09       23.11     14.53 o 
  -6  11   7       40.70       54.75     19.97 o 
  -5  11   7       25.62       50.69     19.52 o 
  -4  11   7       11.49       -3.91     17.33 o 
  -3  11   7        0.89        7.47     17.50 o 
  -2  11   7        4.27      -16.85     17.12 o 
  -1  11   7        1.37       -0.10     17.82 o 
   0  11   7        0.29        7.64     18.12 o 
   1  11   7        0.01        4.23     22.42 o 
   2  11   7        2.41        8.05     13.11 o 
   3  11   7       22.63       24.27     14.98 o 
 -17   0   8       48.00       54.29     16.12 o 
 -16   0   8        9.19       18.72     13.42 o 
 -15   0   8      525.65      488.46     28.13 o 
 -14   0   8       38.24       33.78     12.33 o 
 -13   0   8      165.42      147.45     15.11 o 
 -12   0   8      210.66      211.59     23.64 o 
 -11   0   8      725.73      678.47     57.82 o 
 -10   0   8      235.39      247.01     16.72 o 
  -9   0   8     2619.71     2497.37     90.35 o 
  -8   0   8     2981.76     3056.55    108.32 o 
  -7   0   8     1442.64     1449.08     55.17 o 
  -6   0   8     1036.79     1096.74     43.31 o 
  -5   0   8      114.15      119.06     11.41 o 
  -4   0   8      530.03      530.41     23.55 o 
  -3   0   8     4937.41     5031.96    140.77 o 
  -2   0   8     1925.52     1998.09    100.43 o 
  -1   0   8     3616.03     3903.59    188.01 o 
   0   0   8       40.20       28.70      9.25 o 
   1   0   8      889.06      898.10     49.94 o 
   2   0   8      175.57      127.40     14.97 o 
   3   0   8     1366.21     1392.90     73.31 o 
   4   0   8      688.64      628.43     27.99 o 
   5   0   8     5652.81     6147.20    210.04 o 
   6   0   8       21.43       16.63      9.98 o 
   7   0   8      227.76      229.76     31.56 o 
   8   0   8       32.54       10.76     10.89 o 
   9   0   8      955.96     1012.27     43.06 o 
  10   0   8       62.79       67.95     14.00 o 
  11   0   8        2.68       -3.17     14.03 o 
  12   0   8       58.01       80.87     16.96 o 
 -17   1   8        6.18       -3.77     12.18 o 
 -16   1   8       20.13       13.83      9.88 o 
 -15   1   8       12.14       10.35      8.98 o 
 -14   1   8       45.82       41.00      8.96 o 
 -13   1   8      112.85      117.44     10.47 o 
 -12   1   8      232.45      217.43     15.79 o 
 -11   1   8      244.47      235.58     16.24 o 
 -10   1   8      148.39      155.28      9.53 o 
  -9   1   8      148.49      117.95     11.95 o 
  -8   1   8      274.30      280.61     11.99 o 
  -7   1   8       58.74       55.96      6.45 o 
  -6   1   8      275.11      253.96     12.69 o 
  -5   1   8        4.45        5.89      4.48 o 
  -4   1   8      567.14      472.35     13.91 o 
  -3   1   8     1038.74     1008.49     27.93 o 
  -2   1   8      235.84      278.58     14.93 o 
  -1   1   8      310.57      314.97     16.15 o 
   0   1   8     1309.58     1127.37     42.60 o 
   1   1   8        1.09       -5.84      6.18 o 
   2   1   8        6.02      -10.75      9.53 o 
   3   1   8     1382.45     1370.90     51.14 o 
   4   1   8     1690.47     1518.03     40.26 o 
   5   1   8      210.82      224.74     18.28 o 
   6   1   8      346.48      293.26     14.97 o 
   7   1   8     1309.15     1269.06     40.82 o 
   8   1   8       32.06       31.21      7.65 o 
   9   1   8       21.86        6.19      8.89 o 
  10   1   8      306.24      285.78     17.14 o 
  11   1   8       31.51       52.07     12.49 o 
  12   1   8       14.08        8.87     15.63 o 
 -17   2   8      268.85      262.70     24.36 o 
 -16   2   8      154.05      129.05     16.84 o 
 -15   2   8        5.15        3.59     18.70 o 
 -14   2   8        7.57        8.20      8.40 o 
 -13   2   8      475.90      474.50     18.82 o 
 -12   2   8      165.25      147.93     10.62 o 
 -11   2   8       82.22       89.83      8.89 o 
 -10   2   8        0.01        3.53      6.48 o 
  -9   2   8     1069.03     1040.94     26.25 o 
  -8   2   8      387.42      399.20     15.62 o 
  -7   2   8      889.51      846.42     18.04 o 
  -6   2   8       26.12       25.25     15.45 o 
  -5   2   8      522.35      532.88     13.68 o 
  -4   2   8     4279.01     4643.59    112.99 o 
  -3   2   8      238.62      231.44      9.50 o 
  -2   2   8     1984.18     2006.54     45.76 o 
  -1   2   8     2087.01     2098.59     60.98 o 
   0   2   8     2155.33     2405.58     84.52 o 
   1   2   8     1276.25     1210.27     45.48 o 
   2   2   8     1763.14     1781.26     64.19 o 
   3   2   8     2386.59     2415.00     70.38 o 
   4   2   8      174.40      169.41     10.89 o 
   5   2   8     2482.53     2414.63     61.47 o 
   6   2   8     3242.69     3360.31     83.70 o 
   7   2   8       37.38       28.30      7.51 o 
   8   2   8      167.71      180.81     11.08 o 
   9   2   8        3.52        6.87      8.39 o 
  10   2   8      767.98      846.28     85.73 o 
  11   2   8        1.04        7.30     23.36 o 
  12   2   8        3.06      -19.63     14.72 o 
 -17   3   8       36.84       54.65     17.41 o 
 -16   3   8       21.57        5.67     14.27 o 
 -15   3   8       67.25       85.06     18.31 o 
 -14   3   8       35.73       26.59     10.80 o 
 -13   3   8        3.26       -5.48      8.00 o 
 -12   3   8       46.44       51.85      9.57 o 
 -11   3   8      279.21      254.90     20.09 o 
 -10   3   8      473.29      421.19     38.38 o 
  -9   3   8       31.05       32.18      5.07 o 
  -8   3   8        5.03        5.21      4.03 o 
  -7   3   8      384.70      341.39     16.09 o 
  -6   3   8     1138.29     1013.29     32.54 o 
  -5   3   8      119.07      110.78      6.89 o 
  -4   3   8     1331.00     1417.62     37.47 o 
  -3   3   8       11.07        6.05      4.51 o 
  -2   3   8      750.08      670.75     23.15 o 
  -1   3   8     1382.58     1459.78     34.50 o 
   0   3   8      174.86      126.32     14.53 o 
   1   3   8        4.76       -2.10      5.66 o 
   2   3   8      176.00      139.13     13.64 o 
   3   3   8      896.94      881.17     29.52 o 
   4   3   8       12.58       18.64      7.38 o 
   5   3   8       89.71      107.09      8.41 o 
   6   3   8     1153.39     1185.76     33.08 o 
   7   3   8      711.56      774.83     29.91 o 
   8   3   8      850.60      812.99     37.44 o 
   9   3   8       40.76       35.57     12.92 o 
  10   3   8        0.68      -16.86     12.63 o 
  11   3   8       44.18       33.18     19.52 o 
  12   3   8       12.24       10.42     16.21 o 
 -16   4   8       49.79       54.34     27.83 o 
 -15   4   8       15.40       32.78     14.52 o 
 -14   4   8      103.26       78.61     15.44 o 
 -13   4   8       66.18       63.39     11.63 o 
 -12   4   8      177.97      171.94     19.16 o 
 -11   4   8       28.42       24.01      6.75 o 
 -10   4   8       40.75       57.85      7.60 o 
  -9   4   8      627.71      613.15     16.28 o 
  -8   4   8      431.23      436.35     12.49 o 
  -7   4   8        4.09       -4.61      4.80 o 
  -6   4   8      556.23      557.44     15.79 o 
  -5   4   8      937.33      885.06     29.59 o 
  -4   4   8       83.32       55.41     10.14 o 
  -3   4   8       20.28       22.34      6.95 o 
  -2   4   8       96.90       97.40      7.08 o 
  -1   4   8       95.51       90.95      6.37 o 
   0   4   8       23.24       20.89      5.71 o 
   1   4   8     1756.53     1752.03     52.72 o 
   2   4   8      334.45      331.17     12.97 o 
   3   4   8        1.92        1.64      7.10 o 
   4   4   8       14.74       14.45      7.66 o 
   5   4   8     1327.23     1335.25     36.24 o 
   6   4   8      261.68      321.78     20.51 o 
   7   4   8      201.00      181.21     16.48 o 
   8   4   8      160.09      177.25     17.07 o 
   9   4   8      263.99      285.93     21.81 o 
  10   4   8       81.06      104.82     33.32 o 
  11   4   8       20.95       25.73     16.58 o 
 -16   5   8       12.93       19.31     16.33 o 
 -15   5   8        6.22       13.26     14.48 o 
 -14   5   8      327.08      273.53     22.78 o 
 -13   5   8       59.47       40.63     17.17 o 
 -12   5   8       12.82       12.79     13.56 o 
 -11   5   8      195.92      150.80     16.42 o 
 -10   5   8      540.43      554.64     23.13 o 
  -9   5   8       18.51       18.41      7.13 o 
  -8   5   8      454.13      398.95     13.22 o 
  -7   5   8      102.74      131.02      7.56 o 
  -6   5   8      731.71      699.21     19.16 o 
  -5   5   8      250.68      231.24     12.34 o 
  -4   5   8       27.25       32.93      6.04 o 
  -3   5   8        7.60        0.41      5.39 o 
  -2   5   8     4093.64     4045.29    115.43 o 
  -1   5   8      711.87      681.39     24.21 o 
   0   5   8       48.92       25.22      6.73 o 
   1   5   8       26.65       44.08      6.73 o 
   2   5   8      313.69      284.34     12.40 o 
   3   5   8     1185.26     1141.33     37.89 o 
   4   5   8       17.20       27.55      9.23 o 
   5   5   8      199.40      199.79     16.85 o 
   6   5   8        6.38       15.17     11.12 o 
   7   5   8       46.00       47.08     20.58 o 
   8   5   8        0.10      -14.52     11.17 o 
   9   5   8      197.23      172.83     19.28 o 
  10   5   8        6.10      -13.93     14.42 o 
  11   5   8        0.09       -5.42     18.70 o 
 -15   6   8       26.25       15.67     16.64 o 
 -14   6   8       52.71       53.01     24.27 o 
 -13   6   8      589.49      560.96     32.52 o 
 -12   6   8       67.64       53.61     17.21 o 
 -11   6   8       28.85       23.62     12.50 o 
 -10   6   8       15.86       12.17     13.41 o 
  -9   6   8      831.28      794.95     29.93 o 
  -8   6   8       83.24       69.17      8.80 o 
  -7   6   8      137.60      116.95     11.50 o 
  -6   6   8      271.35      239.77     10.27 o 
  -5   6   8      312.56      291.37     11.42 o 
  -4   6   8      223.09      246.27     11.21 o 
  -3   6   8        1.93       -1.79      5.22 o 
  -2   6   8     1604.78     1542.61     41.52 o 
  -1   6   8        7.30        0.63      5.59 o 
   0   6   8       80.70       98.45      6.75 o 
   1   6   8      391.56      357.45     14.05 o 
   2   6   8      695.56      628.27     24.48 o 
   3   6   8       97.96      108.90     11.75 o 
   4   6   8      196.23      165.04     13.14 o 
   5   6   8      137.78      110.31     12.01 o 
   6   6   8      124.75      126.05     15.88 o 
   7   6   8        5.73        8.12     12.41 o 
   8   6   8      337.42      352.96     25.04 o 
   9   6   8       23.20       42.85     15.99 o 
  10   6   8       68.87       44.20     16.32 o 
 -14   7   8      364.46      332.67     26.57 o 
 -13   7   8       70.91       45.59     16.40 o 
 -12   7   8       29.85       27.77     14.57 o 
 -11   7   8       28.27       14.31     13.46 o 
 -10   7   8      131.48      153.03     13.79 o 
  -9   7   8      397.17      410.68     20.23 o 
  -8   7   8       15.46       11.06      7.79 o 
  -7   7   8      133.92      136.25     10.60 o 
  -6   7   8      126.35      129.19      8.53 o 
  -5   7   8      398.45      379.97     13.62 o 
  -4   7   8      990.77      890.39     71.09 o 
  -3   7   8      830.44      850.84     28.63 o 
  -2   7   8     1384.05     1385.27     51.76 o 
  -1   7   8       96.82      106.94      8.78 o 
   0   7   8       87.63       95.61      8.02 o 
   1   7   8      365.61      361.80     18.19 o 
   2   7   8       55.65       67.25     10.18 o 
   3   7   8      197.75      187.50     13.76 o 
   4   7   8       77.83       74.53     11.58 o 
   5   7   8       25.27       12.18     10.37 o 
   6   7   8      351.89      384.77     20.67 o 
   7   7   8        5.15        6.46     22.50 o 
   8   7   8      154.67      147.45     20.29 o 
   9   7   8       97.79      121.80     19.98 o 
 -13   8   8       37.74       17.38     16.07 o 
 -12   8   8        1.11      -10.33     14.43 o 
 -11   8   8        0.09       20.84     14.97 o 
 -10   8   8        5.08       11.63     11.09 o 
  -9   8   8        2.43       -3.38     10.24 o 
  -8   8   8        3.15       19.93      9.10 o 
  -7   8   8       39.12       13.00      8.75 o 
  -6   8   8      109.75       81.93     10.24 o 
  -5   8   8      181.46      168.12     11.77 o 
  -4   8   8       78.45       68.92      7.18 o 
  -3   8   8        0.24       -2.33      7.35 o 
  -2   8   8      169.94      175.27     10.90 o 
  -1   8   8      667.92      684.89     26.28 o 
   0   8   8       69.12       48.09     11.21 o 
   1   8   8      237.41      211.23     14.42 o 
   2   8   8      217.64      209.59     14.97 o 
   3   8   8       42.67       23.96     10.42 o 
   4   8   8       24.88       10.10     10.62 o 
   5   8   8      112.97       94.04     13.31 o 
   6   8   8       20.37       30.49     12.62 o 
   7   8   8       23.11       33.71     13.31 o 
   8   8   8       24.11       32.61     17.20 o 
 -12   9   8        0.00        6.24     16.74 o 
 -11   9   8        4.90        1.49     15.94 o 
 -10   9   8      100.84      113.71     15.01 o 
  -9   9   8       55.47       50.92     12.62 o 
  -8   9   8       86.42       89.83     11.52 o 
  -7   9   8       85.06       85.66     11.17 o 
  -6   9   8      158.24      177.18     13.02 o 
  -5   9   8       49.94       41.95      9.73 o 
  -4   9   8       62.59       64.67     12.19 o 
  -3   9   8      202.79      225.76     16.21 o 
  -2   9   8      563.69      575.70     23.91 o 
  -1   9   8       27.85       18.03      9.60 o 
   0   9   8       14.15       18.89     10.06 o 
   1   9   8      383.13      375.81     19.48 o 
   2   9   8     1023.37     1090.36     39.19 o 
   3   9   8      247.09      291.82     34.13 o 
   4   9   8       31.08       42.70     12.32 o 
   5   9   8        3.13        3.21     12.64 o 
   6   9   8      158.90      148.00     16.93 o 
   7   9   8       42.18       34.32     25.29 o 
 -10  10   8       12.17       19.00     15.35 o 
  -9  10   8       46.50       60.94     14.03 o 
  -8  10   8        6.61        1.73     11.29 o 
  -7  10   8       32.21       51.57     11.89 o 
  -6  10   8        4.06        9.52     12.43 o 
  -5  10   8       69.25       91.77     13.90 o 
  -4  10   8       34.91       38.64     16.18 o 
  -3  10   8       28.76       54.26     18.03 o 
  -2  10   8       63.02       42.64     17.78 o 
  -1  10   8       31.99       53.32     25.48 o 
   0  10   8       58.80       25.34     10.81 o 
   1  10   8        4.68        3.29     11.66 o 
   2  10   8       55.84       69.98     13.44 o 
   3  10   8       34.84       18.13     13.21 o 
   4  10   8        9.85       13.36     13.16 o 
   5  10   8       25.67       18.89     18.66 o 
  -7  11   8       18.49       45.92     15.36 o 
  -6  11   8      265.80      276.68     27.07 o 
  -5  11   8      144.10      177.12     41.51 o 
  -4  11   8        0.91       -9.31     17.71 o 
  -3  11   8        1.81        4.02     18.90 o 
  -2  11   8      127.65      154.71     22.52 o 
  -1  11   8      111.95      102.16     20.65 o 
   0  11   8        2.02       20.70     22.66 o 
   1  11   8        0.77       20.02     16.90 o 
   2  11   8       23.86       35.23     14.47 o 
 -17   1   9       97.02      101.30     14.62 o 
 -16   1   9        0.27        1.86      9.57 o 
 -15   1   9      211.78      179.30     12.88 o 
 -14   1   9        0.82       13.34      8.31 o 
 -13   1   9       44.94       48.72      8.96 o 
 -12   1   9       60.07       47.24      8.45 o 
 -11   1   9      291.37      292.42     14.03 o 
 -10   1   9      441.84      444.27     16.89 o 
  -9   1   9      201.45      235.75     11.62 o 
  -8   1   9      210.26      197.38     10.32 o 
  -7   1   9     4965.07     5154.93    126.00 o 
  -6   1   9     5147.75     5611.68    121.96 o 
  -5   1   9     2161.04     2322.43     53.30 o 
  -4   1   9      112.94      135.82     10.56 o 
  -3   1   9      423.20      395.25     14.40 o 
  -2   1   9      736.12      886.27     35.62 o 
  -1   1   9       30.59       27.57      7.61 o 
   0   1   9      820.84      803.04     32.90 o 
   1   1   9     3681.52     3796.98    130.22 o 
   2   1   9     2468.50     2421.92     85.88 o 
   3   1   9      230.28      226.50     15.17 o 
   4   1   9     1047.18     1031.62     34.17 o 
   5   1   9     6343.78     6361.93    153.94 o 
   6   1   9     1236.45     1202.15     58.95 o 
   7   1   9       33.28       34.41      7.70 o 
   8   1   9        2.25        5.98      7.77 o 
   9   1   9      977.76     1058.98     36.99 o 
  10   1   9       55.58       55.12     10.10 o 
  11   1   9      216.34      184.81     27.79 o 
  12   1   9       32.46       20.74     39.20 o 
 -17   2   9      139.65      141.70     15.93 o 
 -16   2   9       87.31       76.93     13.52 o 
 -15   2   9       77.70       81.64     10.85 o 
 -14   2   9      110.16       79.29     10.52 o 
 -13   2   9      266.17      252.42     13.84 o 
 -12   2   9      149.57      153.97     11.03 o 
 -11   2   9       32.95       15.18      7.38 o 
 -10   2   9        0.10       -4.11      6.57 o 
  -9   2   9        1.85        0.73      6.64 o 
  -8   2   9     2320.65     2434.13     50.74 o 
  -7   2   9       26.16       32.36      4.04 o 
  -6   2   9      201.84      210.32      8.13 o 
  -5   2   9     1059.86     1174.44     32.09 o 
  -4   2   9      914.91      928.75     26.41 o 
  -3   2   9       91.28       78.54      8.45 o 
  -2   2   9      704.87      707.56     21.54 o 
  -1   2   9        3.76      -12.23      8.15 o 
   0   2   9        7.52       20.18      7.52 o 
   1   2   9      199.02      215.34     14.02 o 
   2   2   9     1699.06     1599.55     59.06 o 
   3   2   9      994.96      963.93     32.25 o 
   4   2   9      126.14      123.29     10.58 o 
   5   2   9      122.08      126.34      9.79 o 
   6   2   9      127.83      132.92      9.76 o 
   7   2   9      266.54      257.55     12.75 o 
   8   2   9        9.95       11.65      8.28 o 
   9   2   9      180.59      202.87     14.88 o 
  10   2   9       19.05       42.95     14.42 o 
  11   2   9       11.31        8.51     15.74 o 
 -17   3   9       66.93       72.52     18.12 o 
 -16   3   9       25.45       42.11     18.03 o 
 -15   3   9        8.87       15.62     19.35 o 
 -14   3   9       38.61       40.29     13.56 o 
 -13   3   9      205.15      172.70     24.49 o 
 -12   3   9      115.08       80.54     14.81 o 
 -11   3   9      321.34      325.05     20.86 o 
 -10   3   9       75.99       73.33      7.32 o 
  -9   3   9       17.97       -0.89      5.10 o 
  -8   3   9      527.18      525.40     15.21 o 
  -7   3   9      768.09      780.57     20.65 o 
  -6   3   9      709.35      646.48     19.86 o 
  -5   3   9     1288.53     1228.88     33.49 o 
  -4   3   9       76.05       61.98      6.21 o 
  -3   3   9     2295.05     2305.98     67.90 o 
  -2   3   9     8657.00     9495.78    203.20 o 
  -1   3   9       13.91       25.82      5.95 o 
   0   3   9        0.02        4.78     11.60 o 
   1   3   9     1603.30     1564.85     81.30 o 
   2   3   9     1390.57     1314.59     50.01 o 
   3   3   9       88.09      108.76     12.16 o 
   4   3   9        0.11        0.53     12.22 o 
   5   3   9       71.63       81.75      8.73 o 
   6   3   9      231.31      236.48     11.88 o 
   7   3   9       63.27       36.54     11.75 o 
   8   3   9      431.64      435.79     25.69 o 
   9   3   9       65.84       74.60     14.41 o 
  10   3   9        0.02       -0.06     14.19 o 
  11   3   9        0.18       -6.31     17.99 o 
 -16   4   9       12.78       23.61     15.85 o 
 -15   4   9      351.78      351.31     25.62 o 
 -14   4   9      452.24      420.49     27.46 o 
 -13   4   9        0.34       -3.51     10.02 o 
 -12   4   9      104.67       89.01     11.99 o 
 -11   4   9       59.10       66.58      7.77 o 
 -10   4   9      820.21      796.58     22.37 o 
  -9   4   9      225.38      219.16      9.82 o 
  -8   4   9       29.37       37.85      5.77 o 
  -7   4   9      685.42      710.77     19.34 o 
  -6   4   9      951.69      863.81     29.42 o 
  -5   4   9     1997.51     1903.96     49.61 o 
  -4   4   9      776.04      823.39     30.84 o 
  -3   4   9      213.96      197.11      9.91 o 
  -2   4   9     1523.48     1435.56     44.64 o 
  -1   4   9     2257.37     2460.98     55.98 o 
   0   4   9      173.60      153.93     10.34 o 
   1   4   9      978.14      974.22     32.14 o 
   2   4   9     1548.98     1598.61     49.22 o 
   3   4   9        4.87       13.42      8.52 o 
   4   4   9      535.77      535.61     26.88 o 
   5   4   9      249.94      263.64     14.70 o 
   6   4   9      160.67      194.99     17.56 o 
   7   4   9      188.05      196.22     17.27 o 
   8   4   9       43.99       54.45     13.02 o 
   9   4   9        0.40      -11.22     17.21 o 
  10   4   9       15.01       -7.08     14.69 o 
  11   4   9       18.21       44.76     17.41 o 
 -16   5   9      173.69      231.08     23.53 o 
 -15   5   9        3.17       19.86     15.43 o 
 -14   5   9       47.91       49.22     15.25 o 
 -13   5   9        0.07       12.36     13.08 o 
 -12   5   9       13.70        5.67     12.24 o 
 -11   5   9      274.74      247.22     16.11 o 
 -10   5   9      106.21       95.95     14.33 o 
  -9   5   9      174.07      156.15     11.17 o 
  -8   5   9      191.48      182.23      9.04 o 
  -7   5   9       27.32       33.73      6.17 o 
  -6   5   9       71.55       75.58      7.32 o 
  -5   5   9        9.09       11.43      5.53 o 
  -4   5   9      344.46      322.65     13.00 o 
  -3   5   9      562.13      551.93     22.96 o 
  -2   5   9       10.44        8.62      6.05 o 
  -1   5   9      314.94      326.92     11.82 o 
   0   5   9       10.14       -1.46      6.21 o 
   1   5   9     1505.78     1421.70     39.07 o 
   2   5   9        3.06        7.97      6.89 o 
   3   5   9      298.90      270.48     12.92 o 
   4   5   9      292.66      261.95     19.12 o 
   5   5   9      425.92      432.61     27.75 o 
   6   5   9        0.98      -11.73     11.21 o 
   7   5   9        0.27      -23.93     15.95 o 
   8   5   9        7.69        9.62     13.15 o 
   9   5   9      175.61      225.17     21.37 o 
  10   5   9       29.38       40.11     16.30 o 
 -15   6   9      304.52      273.31     25.11 o 
 -14   6   9      288.20      269.92     24.35 o 
 -13   6   9       38.84       59.82     15.85 o 
 -12   6   9        2.49        2.80     12.58 o 
 -11   6   9       41.53       25.54     15.52 o 
 -10   6   9      110.00      155.48     13.20 o 
  -9   6   9       72.68       78.59     10.70 o 
  -8   6   9      139.83      125.37      8.97 o 
  -7   6   9      100.10       72.66      7.42 o 
  -6   6   9      117.84      140.62     13.65 o 
  -5   6   9       73.06       77.09      7.90 o 
  -4   6   9      587.01      443.44     40.50 o 
  -3   6   9      212.74      176.48     11.73 o 
  -2   6   9     1108.12     1153.50     32.82 o 
  -1   6   9        0.03       -1.24      5.98 o 
   0   6   9       73.22       45.30      6.74 o 
   1   6   9        0.10        0.60      8.76 o 
   2   6   9      340.01      362.73     18.50 o 
   3   6   9       25.31       11.01      9.58 o 
   4   6   9      660.14      596.67     25.07 o 
   5   6   9       40.04       48.46     13.10 o 
   6   6   9      543.74      558.91     30.27 o 
   7   6   9       23.16       -4.04     25.83 o 
   8   6   9      524.99      518.75     59.12 o 
   9   6   9      304.89      278.92     24.81 o 
 -14   7   9        3.95       -5.02     15.54 o 
 -13   7   9       24.58       20.80     20.70 o 
 -12   7   9        1.29        8.53     13.94 o 
 -11   7   9        1.19       19.63     13.84 o 
 -10   7   9        0.60       -3.60     10.00 o 
  -9   7   9      169.86      165.80     13.94 o 
  -8   7   9        8.15        4.70      7.90 o 
  -7   7   9        1.78        2.30      7.79 o 
  -6   7   9      204.64      188.87     10.67 o 
  -5   7   9      102.19       97.01      8.35 o 
  -4   7   9        0.19        0.26      6.86 o 
  -3   7   9      543.06      536.94     22.46 o 
  -2   7   9      363.51      386.18     14.55 o 
  -1   7   9      158.44      133.94     11.51 o 
   0   7   9       63.70       54.96     10.88 o 
   1   7   9       12.10        6.96      9.31 o 
   2   7   9       12.29       19.81      9.68 o 
   3   7   9      151.33      141.28     19.13 o 
   4   7   9       26.02       29.21     10.67 o 
   5   7   9        5.01       20.90     11.02 o 
   6   7   9       11.56       11.43     13.75 o 
   7   7   9       45.76       41.29     15.72 o 
   8   7   9       60.08       38.78     17.68 o 
   9   7   9        0.50       16.65     19.40 o 
 -13   8   9       41.52       59.05     17.35 o 
 -12   8   9        2.81        4.02     16.23 o 
 -11   8   9        2.33       11.29     13.94 o 
 -10   8   9       43.83       55.40     12.09 o 
  -9   8   9      108.87       55.17     24.57 o 
  -8   8   9        9.17       -1.90      8.75 o 
  -7   8   9       10.18       12.40      8.56 o 
  -6   8   9      253.75      226.46     13.41 o 
  -5   8   9        0.51        3.30      8.57 o 
  -4   8   9       55.71       55.87      7.85 o 
  -3   8   9      193.86      230.08     12.34 o 
  -2   8   9        0.03       -1.65      7.29 o 
  -1   8   9       96.59       63.79     10.50 o 
   0   8   9      289.23      300.89     16.81 o 
   1   8   9       21.99       21.64     10.22 o 
   2   8   9        6.38       12.21      9.97 o 
   3   8   9       32.03       48.81     11.17 o 
   4   8   9      337.75      355.33     20.48 o 
   5   8   9       77.49       71.20     13.61 o 
   6   8   9       18.66        0.65     12.52 o 
   7   8   9        0.52      -18.84     16.29 o 
 -11   9   9        1.49        4.98     15.96 o 
 -10   9   9        0.02       19.42     12.34 o 
  -9   9   9        0.18       -2.25     11.59 o 
  -8   9   9      118.02      133.32     12.60 o 
  -7   9   9        7.49      -13.22      9.39 o 
  -6   9   9       52.52       57.70     10.44 o 
  -5   9   9       56.57       61.64     17.46 o 
  -4   9   9        8.02       10.32     11.20 o 
  -3   9   9       36.83       23.22     14.55 o 
  -2   9   9        9.04       11.50     10.24 o 
  -1   9   9        0.23       -3.14      9.80 o 
   0   9   9      135.03      148.45     13.78 o 
   1   9   9        1.56        5.77     10.62 o 
   2   9   9        1.23       24.31     11.18 o 
   3   9   9       25.70       -1.55     16.87 o 
   4   9   9        0.32        1.73     12.51 o 
   5   9   9       12.49       17.57     13.29 o 
   6   9   9        0.29      -15.21     13.58 o 
  -9  10   9       26.59       23.87     13.80 o 
  -8  10   9      145.60      153.74     14.29 o 
  -7  10   9       44.74       39.82     13.54 o 
  -6  10   9       31.46       58.11     18.68 o 
  -5  10   9       71.71      103.25     24.46 o 
  -4  10   9       50.96       52.65     27.05 o 
  -3  10   9       73.15       67.66     18.61 o 
  -2  10   9        0.83        9.49     20.78 o 
  -1  10   9        1.83       12.09     10.73 o 
   0  10   9        1.68       -0.83     11.55 o 
   1  10   9       23.50       45.88     13.52 o 
   2  10   9        2.88       18.95     12.49 o 
   3  10   9       44.81       46.18     13.89 o 
   4  10   9        7.35       -4.91     13.58 o 
  -6  11   9        6.45       26.71     18.60 o 
  -5  11   9        2.62        2.92     18.19 o 
  -4  11   9       23.16       50.83     19.85 o 
  -3  11   9        3.08        9.90     18.64 o 
  -2  11   9        1.58       -4.53     20.23 o 
  -1  11   9       43.68       73.29     20.45 o 
   0  11   9       59.28       53.63     24.85 o 
 -17   0  10        0.36       16.45     42.85 o 
 -16   0  10       98.75       89.35     16.58 o 
 -15   0  10      561.22      502.30     45.24 o 
 -14   0  10       21.95       30.43     12.80 o 
 -13   0  10      161.43      157.48     15.98 o 
 -12   0  10      287.17      225.75     38.57 o 
 -11   0  10     1644.28     1574.20     62.29 o 
 -10   0  10        1.11       10.04      9.62 o 
  -9   0  10      300.84      324.88     20.04 o 
  -8   0  10      425.33      345.05     41.36 o 
  -7   0  10     4650.14     4717.49    164.63 o 
  -6   0  10     1356.28     1334.37     42.79 o 
  -5   0  10     1961.49     1975.67     60.02 o 
  -4   0  10      753.90      724.57     26.02 o 
  -3   0  10    17083.26    18981.67    884.30 o 
  -2   0  10     2267.01     2649.07    132.81 o 
  -1   0  10     1696.71     1690.67     88.52 o 
   0   0  10       53.76       77.70     13.49 o 
   1   0  10     7981.88     8529.66    402.99 o 
   2   0  10        0.29        5.33     12.47 o 
   3   0  10     4066.60     3913.86    191.46 o 
   4   0  10     5410.46     5976.80    205.94 o 
   5   0  10      987.70      986.98     41.62 o 
   6   0  10      335.19      276.69     19.22 o 
   7   0  10      168.28      148.96     33.52 o 
   8   0  10     1351.58     1441.72     85.89 o 
   9   0  10       14.10       14.70     12.53 o 
  10   0  10        8.04       24.63     14.61 o 
  11   0  10       28.53       68.08     17.96 o 
 -17   1  10        0.29       19.94     11.12 o 
 -16   1  10       10.52       11.32     10.28 o 
 -15   1  10      105.43      133.81     12.25 o 
 -14   1  10        1.20       -3.28      8.32 o 
 -13   1  10       60.76       61.45      9.48 o 
 -12   1  10       24.92       10.62      7.91 o 
 -11   1  10       15.97       14.20      9.02 o 
 -10   1  10        0.20        0.56      6.97 o 
  -9   1  10      421.93      431.60     16.61 o 
  -8   1  10      237.61      267.85     12.61 o 
  -7   1  10      127.34      117.71      7.87 o 
  -6   1  10     2402.55     2385.22     55.23 o 
  -5   1  10      727.66      803.32     24.69 o 
  -4   1  10     1359.69     1361.80     37.39 o 
  -3   1  10     3635.34     4054.13     99.90 o 
  -2   1  10      352.44      317.07     17.71 o 
  -1   1  10        2.36       -0.67     12.82 o 
   0   1  10      114.53      103.19     10.85 o 
   1   1  10      922.56      847.93     35.65 o 
   2   1  10     1197.38     1104.30     43.96 o 
   3   1  10       20.97       51.06     18.50 o 
   4   1  10     1351.59     1350.32     43.51 o 
   5   1  10      283.54      219.00     11.98 o 
   6   1  10       95.72       76.84      8.94 o 
   7   1  10        0.16        4.64      8.14 o 
   8   1  10      466.18      470.33     21.36 o 
   9   1  10      130.11      126.08     23.99 o 
  10   1  10        0.40        3.11     12.93 o 
  11   1  10      128.26      190.29     32.50 o 
 -17   2  10      141.81      158.98     16.90 o 
 -16   2  10        6.85        7.75     14.82 o 
 -15   2  10       25.01       19.50      9.38 o 
 -14   2  10       22.53       17.14      9.12 o 
 -13   2  10       83.02       66.15      9.69 o 
 -12   2  10      451.01      432.26     24.04 o 
 -11   2  10     1842.94     1830.26     50.09 o 
 -10   2  10     1206.00     1148.16     41.19 o 
  -9   2  10        7.02        8.48      5.73 o 
  -8   2  10      203.27      210.93      8.40 o 
  -7   2  10     1697.15     1600.01     35.11 o 
  -6   2  10     2710.95     2777.31     63.16 o 
  -5   2  10      286.73      253.27     13.56 o 
  -4   2  10      901.12      862.66     25.79 o 
  -3   2  10      137.69      127.36     13.08 o 
  -2   2  10       11.26        0.60      7.66 o 
  -1   2  10      209.15      233.70     16.43 o 
   0   2  10      513.77      573.92     26.40 o 
   1   2  10       77.61       79.28     10.17 o 
   2   2  10      101.35      102.18     12.09 o 
   3   2  10      528.83      563.77     26.83 o 
   4   2  10       51.80       47.72      9.74 o 
   5   2  10      242.42      244.42     12.55 o 
   6   2  10      136.50      154.68     13.34 o 
   7   2  10     1179.03     1209.67     35.04 o 
   8   2  10       18.99        1.38      8.89 o 
   9   2  10       23.98       28.25     13.31 o 
  10   2  10       77.35       58.69     16.35 o 
  11   2  10      330.67      414.65     29.27 o 
 -17   3  10       13.10      -16.68     15.33 o 
 -16   3  10       78.86       68.83     16.53 o 
 -15   3  10       62.23       35.02     21.13 o 
 -14   3  10       39.05       25.94     10.36 o 
 -13   3  10       34.59       41.00      9.26 o 
 -12   3  10       81.90      100.57     11.66 o 
 -11   3  10        0.96        3.79      6.59 o 
 -10   3  10        4.15       -0.28      6.63 o 
  -9   3  10        2.22        3.94      5.56 o 
  -8   3  10       17.42       11.78      4.78 o 
  -7   3  10      130.97      149.31      8.57 o 
  -6   3  10       15.11       10.88      5.76 o 
  -5   3  10       11.37        3.99      5.32 o 
  -4   3  10      844.75      859.34     25.48 o 
  -3   3  10      762.62      718.54     19.90 o 
  -2   3  10       89.54      108.90      7.35 o 
  -1   3  10        0.96       -0.51      8.15 o 
   0   3  10      507.73      477.97     35.87 o 
   1   3  10       76.85       81.99     10.59 o 
   2   3  10       60.58       67.40     12.40 o 
   3   3  10      307.51      290.96     15.33 o 
   4   3  10      172.55      141.81     12.15 o 
   5   3  10      145.66      139.32     10.63 o 
   6   3  10      113.50       90.99      9.48 o 
   7   3  10      116.06      108.00     18.50 o 
   8   3  10      227.21      223.19     19.32 o 
   9   3  10        0.62       20.22     13.23 o 
  10   3  10       12.88       -6.57     14.53 o 
 -16   4  10        3.13      -20.52     13.68 o 
 -15   4  10      300.65      253.64     22.86 o 
 -14   4  10      158.43      158.90     15.59 o 
 -13   4  10        0.08      -15.06     10.04 o 
 -12   4  10       70.26       62.16     11.48 o 
 -11   4  10      977.85      937.11     26.02 o 
 -10   4  10       90.86       75.25     10.74 o 
  -9   4  10      101.63       91.65      8.05 o 
  -8   4  10       83.92       95.38      7.91 o 
  -7   4  10      562.36      522.06     17.63 o 
  -6   4  10      582.03      559.93     18.69 o 
  -5   4  10      119.57      138.89      8.80 o 
  -4   4  10      306.57      308.79     15.77 o 
  -3   4  10      623.21      534.96     18.19 o 
  -2   4  10        5.05        9.11      5.99 o 
  -1   4  10      198.47      182.65      9.96 o 
   0   4  10        9.64       18.95      7.46 o 
   1   4  10      639.50      585.06     31.67 o 
   2   4  10      663.51      613.56     24.34 o 
   3   4  10      604.41      583.36     23.00 o 
   4   4  10       16.88       31.09     11.82 o 
   5   4  10       16.11       -6.62     11.70 o 
   6   4  10      831.14      751.71     35.90 o 
   7   4  10        0.26       11.19     17.13 o 
   8   4  10        4.56       -4.45     13.06 o 
   9   4  10      178.01      180.66     37.55 o 
  10   4  10      149.18      157.56     20.65 o 
 -16   5  10       76.94       45.57     20.78 o 
 -15   5  10        7.98      -10.77     14.76 o 
 -14   5  10      107.48      111.34     17.88 o 
 -13   5  10       80.33       71.76     15.05 o 
 -12   5  10        4.32       16.60     10.71 o 
 -11   5  10        9.98       32.26     12.34 o 
 -10   5  10       90.25      117.39     13.88 o 
  -9   5  10       24.41       14.16      7.22 o 
  -8   5  10      399.62      335.20     14.10 o 
  -7   5  10       55.52       71.34      9.37 o 
  -6   5  10      179.73      124.71      8.59 o 
  -5   5  10      196.49      185.22     21.61 o 
  -4   5  10      571.34      491.93     17.48 o 
  -3   5  10        0.36       -5.54      6.15 o 
  -2   5  10      115.15       94.60      7.56 o 
  -1   5  10      617.47      703.50     22.38 o 
   0   5  10      736.67      722.03     26.51 o 
   1   5  10      138.99      150.23     10.12 o 
   2   5  10       10.21        7.52      7.43 o 
   3   5  10      231.36      210.31     17.73 o 
   4   5  10      170.83      159.04     24.42 o 
   5   5  10      354.21      327.36     22.21 o 
   6   5  10      410.20      427.85     25.91 o 
   7   5  10        7.06        0.60     12.58 o 
   8   5  10      216.69      222.31     20.76 o 
   9   5  10       35.59       12.72     29.79 o 
 -15   6  10      174.29      141.18     21.64 o 
 -14   6  10       13.04        3.62     15.80 o 
 -13   6  10        0.35       -2.12     14.41 o 
 -12   6  10        0.06       19.15     13.39 o 
 -11   6  10       43.93       26.22     13.35 o 
 -10   6  10        0.85       -5.85     11.67 o 
  -9   6  10       60.73       66.87     10.04 o 
  -8   6  10      692.09      672.68     22.64 o 
  -7   6  10      598.39      621.64     18.98 o 
  -6   6  10      171.01      127.10     11.62 o 
  -5   6  10        3.80       -6.07      6.39 o 
  -4   6  10      192.54      191.51     13.05 o 
  -3   6  10     2253.13     2248.19     68.04 o 
  -2   6  10       72.39       58.34      9.48 o 
  -1   6  10      428.48      378.63     13.77 o 
   0   6  10        0.74       -7.83      7.29 o 
   1   6  10      350.58      384.38     16.17 o 
   2   6  10       16.93       22.95     10.46 o 
   3   6  10      301.17      275.02     16.80 o 
   4   6  10        1.19      -13.85     22.78 o 
   5   6  10        4.59       16.73     13.01 o 
   6   6  10       58.87       34.97     17.88 o 
   7   6  10       28.65       25.64     14.04 o 
   8   6  10      102.34      139.36     31.75 o 
   9   6  10        8.88       16.02     16.49 o 
 -14   7  10       26.48       -3.41     16.42 o 
 -13   7  10        8.42      -11.06     14.74 o 
 -12   7  10       43.04       33.21     15.36 o 
 -11   7  10       15.76        4.90     13.58 o 
 -10   7  10      125.63      117.43     16.54 o 
  -9   7  10       34.65       46.86     18.73 o 
  -8   7  10      437.43      424.70     17.58 o 
  -7   7  10       45.63       46.59     14.45 o 
  -6   7  10      825.79      809.48     23.32 o 
  -5   7  10       99.03       96.72      9.47 o 
  -4   7  10     1087.73      941.68     77.50 o 
  -3   7  10       72.71       47.81      8.43 o 
  -2   7  10        3.58        6.36      7.98 o 
  -1   7  10       57.57       64.29      9.35 o 
   0   7  10     1184.80     1136.85     39.21 o 
   1   7  10     1407.89     1352.07     45.43 o 
   2   7  10        6.84       -4.15     10.31 o 
   3   7  10       42.80       84.50     12.34 o 
   4   7  10      428.44      416.99     21.51 o 
   5   7  10      363.48      471.32     38.61 o 
   6   7  10       88.14       87.59     18.54 o 
   7   7  10       37.48       35.39     16.55 o 
   8   7  10        9.68        3.29     16.39 o 
 -13   8  10        0.03      -12.51     16.07 o 
 -12   8  10        6.45       -8.95     14.93 o 
 -11   8  10        2.16       -5.45     14.09 o 
 -10   8  10        2.39       12.59     13.88 o 
  -9   8  10        0.23        6.40     10.20 o 
  -8   8  10        2.17       -5.63      9.70 o 
  -7   8  10       19.07       25.51      9.57 o 
  -6   8  10        7.94       12.37      9.13 o 
  -5   8  10       26.25       27.26      8.18 o 
  -4   8  10        2.89       20.77      8.54 o 
  -3   8  10        6.34        9.05      7.61 o 
  -2   8  10        2.08        1.94      8.61 o 
  -1   8  10        0.21       11.05      9.91 o 
   0   8  10        0.03        0.94      9.89 o 
   1   8  10       28.11       28.26     10.43 o 
   2   8  10        1.61       -9.91     10.48 o 
   3   8  10       64.05       43.91     13.88 o 
   4   8  10      180.12      183.22     19.57 o 
   5   8  10      129.73       84.95     14.25 o 
   6   8  10        1.10       25.30     16.20 o 
   7   8  10       17.35       18.26     25.52 o 
 -11   9  10        2.72        4.10     16.35 o 
 -10   9  10      198.93      226.30     22.48 o 
  -9   9  10       73.34       79.43     13.22 o 
  -8   9  10       86.90       85.43     13.21 o 
  -7   9  10       62.68       74.28     11.35 o 
  -6   9  10        0.96        1.37     10.09 o 
  -5   9  10      113.20       75.67     25.11 o 
  -4   9  10      405.81      461.29     23.59 o 
  -3   9  10      257.92      262.03     16.69 o 
  -2   9  10      197.84      193.31     18.62 o 
  -1   9  10       55.00       45.25     11.64 o 
   0   9  10        9.85       -6.28     10.87 o 
   1   9  10        6.33       17.19     11.21 o 
   2   9  10       21.64        9.56     11.42 o 
   3   9  10       23.74        5.82     14.48 o 
   4   9  10      225.41      253.65     19.22 o 
   5   9  10       26.53       21.28     19.72 o 
  -9  10  10       16.74       13.52     13.28 o 
  -8  10  10       16.64       27.24     15.85 o 
  -7  10  10        8.37       19.24     13.21 o 
  -6  10  10       11.68       27.83     12.91 o 
  -5  10  10        0.04       -3.08     16.52 o 
  -4  10  10       13.12       14.43     16.71 o 
  -3  10  10        1.28      -19.66     16.56 o 
  -2  10  10       22.53       34.34     21.56 o 
  -1  10  10        1.78        0.46     11.22 o 
   0  10  10       17.28       12.79     13.95 o 
   1  10  10       47.51       48.34     25.51 o 
   2  10  10        0.82      -18.20     12.14 o 
   3  10  10        0.03        2.72     20.17 o 
  -4  11  10       76.01       36.19     20.48 o 
  -3  11  10        1.93      -24.67     19.33 o 
  -2  11  10        0.34      -18.84     30.22 o 
 -17   1  11       68.87       66.33     12.98 o 
 -16   1  11      431.71      415.02     20.16 o 
 -15   1  11      471.67      515.45     21.70 o 
 -14   1  11        2.50       -4.13      8.68 o 
 -13   1  11       12.80        9.01      8.16 o 
 -12   1  11      227.05      212.91     12.77 o 
 -11   1  11      806.90      746.74     34.35 o 
 -10   1  11        0.34        8.04      7.56 o 
  -9   1  11      455.96      503.26     18.93 o 
  -8   1  11      321.71      309.76     12.52 o 
  -7   1  11      906.80      937.92     25.57 o 
  -6   1  11      619.11      633.61     21.37 o 
  -5   1  11        4.84        2.11      6.17 o 
  -4   1  11      137.97      151.15     10.52 o 
  -3   1  11      119.05      102.34     11.42 o 
  -2   1  11       32.97       28.92     14.90 o 
  -1   1  11     1420.27     1417.42     54.44 o 
   0   1  11     1389.75     1424.79     54.80 o 
   1   1  11      389.72      377.90     21.12 o 
   2   1  11      274.95      314.51     22.78 o 
   3   1  11       29.07       45.43     31.17 o 
   4   1  11      224.66      228.45     18.94 o 
   5   1  11       76.18       62.50     16.16 o 
   6   1  11     1017.75      981.87     44.87 o 
   7   1  11     2099.36     2011.13     54.31 o 
   8   1  11       93.43       91.97     10.39 o 
   9   1  11       11.30        8.40      8.92 o 
  10   1  11      242.31      334.52     25.08 o 
 -17   2  11        5.11        6.06     19.97 o 
 -16   2  11       15.96       22.79     13.65 o 
 -15   2  11        0.12        8.78     10.34 o 
 -14   2  11        0.58       -1.94     10.86 o 
 -13   2  11       53.40       67.26      9.97 o 
 -12   2  11      203.17      237.00     13.81 o 
 -11   2  11       45.03       43.90     10.27 o 
 -10   2  11        6.17       -3.35      6.20 o 
  -9   2  11       94.38      101.48      8.32 o 
  -8   2  11      509.88      506.35     16.66 o 
  -7   2  11      275.59      283.32     11.75 o 
  -6   2  11        1.00      -10.18      6.79 o 
  -5   2  11        4.66        8.52      9.24 o 
  -4   2  11      539.68      546.94     19.07 o 
  -3   2  11     2112.89     2167.91     56.64 o 
  -2   2  11      187.76      197.26     14.58 o 
  -1   2  11        2.30       15.95      9.29 o 
   0   2  11      241.73      283.49     17.56 o 
   1   2  11      279.30      243.37     19.99 o 
   2   2  11      244.99      270.85     18.90 o 
   3   2  11       49.86       57.87     11.98 o 
   4   2  11       54.09       56.00     10.38 o 
   5   2  11       67.90       60.07      9.28 o 
   6   2  11      297.91      276.24     13.92 o 
   7   2  11      446.66      446.64     18.86 o 
   8   2  11        7.71       29.91      9.54 o 
   9   2  11        6.88       -4.40     13.73 o 
  10   2  11       98.68      129.39     19.23 o 
 -16   3  11       44.58       35.93     13.08 o 
 -15   3  11      152.90      113.93     14.42 o 
 -14   3  11      111.44      108.09     16.50 o 
 -13   3  11       21.34       11.03      8.01 o 
 -12   3  11       56.62       45.85      7.85 o 
 -11   3  11       62.39       42.06      8.54 o 
 -10   3  11      162.40      135.67     16.23 o 
  -9   3  11       38.93       19.53      6.49 o 
  -8   3  11        0.93        8.92      5.52 o 
  -7   3  11       18.44       35.38      7.08 o 
  -6   3  11       37.73       29.14      6.82 o 
  -5   3  11      210.14      197.12     10.49 o 
  -4   3  11      867.49      848.84     23.10 o 
  -3   3  11      591.61      572.87     19.77 o 
  -2   3  11        3.47       14.91      7.70 o 
  -1   3  11      881.86      842.39     35.89 o 
   0   3  11      306.40      258.52     16.95 o 
   1   3  11        1.98        5.10      9.18 o 
   2   3  11      477.86      388.73     21.88 o 
   3   3  11     4266.29     4491.60    128.18 o 
   4   3  11     1340.21     1309.13     43.15 o 
   5   3  11       28.39       20.23      8.90 o 
   6   3  11        4.03        3.24      8.34 o 
   7   3  11     1045.39     1191.20     51.27 o 
   8   3  11      247.28      236.32     20.19 o 
   9   3  11      152.61      139.73     17.82 o 
  10   3  11       43.38       40.72     27.17 o 
 -16   4  11       99.83      109.94     25.56 o 
 -15   4  11       75.51       49.91     15.66 o 
 -14   4  11       36.91       15.81     11.38 o 
 -13   4  11        7.11       10.27     10.38 o 
 -12   4  11        0.30       -4.59      7.16 o 
 -11   4  11        4.44       -7.18      8.14 o 
 -10   4  11      333.48      352.23     15.78 o 
  -9   4  11      763.29      607.90     40.75 o 
  -8   4  11      157.08      131.55     16.91 o 
  -7   4  11      620.30      619.14     20.48 o 
  -6   4  11        8.90        0.37      6.29 o 
  -5   4  11     1420.52     1361.82     37.98 o 
  -4   4  11     1972.48     2069.04     63.13 o 
  -3   4  11       39.77       33.89      6.95 o 
  -2   4  11       93.98      117.56      8.57 o 
  -1   4  11     1001.88      905.87     31.29 o 
   0   4  11     3963.21     3948.64    137.26 o 
   1   4  11        9.59        5.33      9.85 o 
   2   4  11      266.93      218.93     13.93 o 
   3   4  11        9.07       20.11     16.31 o 
   4   4  11     2448.55     2426.33     73.17 o 
   5   4  11      459.74      434.85     26.01 o 
   6   4  11       41.28       38.93     13.57 o 
   7   4  11      247.13      240.77     20.43 o 
   8   4  11       68.08       75.85     16.00 o 
   9   4  11        7.72        2.07     15.00 o 
 -15   5  11       64.41       41.21     17.20 o 
 -14   5  11        3.72        4.53     14.90 o 
 -13   5  11       18.78       29.35     14.20 o 
 -12   5  11       36.63       32.67     13.66 o 
 -11   5  11      174.48      163.84     17.29 o 
 -10   5  11       32.23       21.81      9.72 o 
  -9   5  11       16.61       14.18     13.47 o 
  -8   5  11        5.22        9.96      6.98 o 
  -7   5  11      199.76      177.37     15.22 o 
  -6   5  11      442.71      433.17     27.44 o 
  -5   5  11      879.97      886.82     31.86 o 
  -4   5  11      251.51      239.90     12.25 o 
  -3   5  11      365.15      343.59     13.19 o 
  -2   5  11        5.41        3.57      6.72 o 
  -1   5  11      117.37      133.91     10.06 o 
   0   5  11       48.79       60.05      9.82 o 
   1   5  11      169.03      163.72     11.04 o 
   2   5  11       28.49       19.87      9.27 o 
   3   5  11        3.54       11.11     12.85 o 
   4   5  11      632.76      631.89     32.96 o 
   5   5  11        0.12       -1.14     23.40 o 
   6   5  11       20.88       44.24     13.57 o 
   7   5  11       29.13       36.53     14.30 o 
   8   5  11        0.35       16.69     14.25 o 
   9   5  11        2.08       14.96     15.52 o 
 -15   6  11        2.73       -0.34     16.38 o 
 -14   6  11       35.34       34.14     16.74 o 
 -13   6  11       14.72       22.35     22.89 o 
 -12   6  11      125.14      120.31     23.25 o 
 -11   6  11        3.65       21.23     12.80 o 
 -10   6  11       24.63       27.00     22.07 o 
  -9   6  11      743.98      799.00     25.88 o 
  -8   6  11      807.49      749.81     24.77 o 
  -7   6  11      384.17      404.24     14.97 o 
  -6   6  11       38.12       20.66      7.32 o 
  -5   6  11      412.22      418.13     40.62 o 
  -4   6  11      379.57      371.19     15.47 o 
  -3   6  11      522.51      481.99     41.18 o 
  -2   6  11       26.28       47.12      7.77 o 
  -1   6  11        0.06        2.27      7.82 o 
   0   6  11       45.84       23.29      8.77 o 
   1   6  11      129.29      152.56     14.54 o 
   2   6  11      194.84      215.97     15.32 o 
   3   6  11      437.14      500.48     28.44 o 
   4   6  11      215.46      183.11     18.61 o 
   5   6  11      387.43      397.69     31.05 o 
   6   6  11       62.23       74.54     15.55 o 
   7   6  11       88.57      101.02     17.70 o 
   8   6  11        7.63        8.46     15.16 o 
 -14   7  11        0.32        8.58     16.80 o 
 -13   7  11        3.25       -9.06     15.27 o 
 -12   7  11       13.99       22.57     26.54 o 
 -11   7  11       29.24       18.37     14.24 o 
 -10   7  11       13.77        1.90     12.65 o 
  -9   7  11       12.58       13.24     12.32 o 
  -8   7  11      228.40      206.60     14.87 o 
  -7   7  11      197.74      202.64     12.61 o 
  -6   7  11       19.76       11.75      7.82 o 
  -5   7  11       76.42       57.08     10.62 o 
  -4   7  11      200.16      185.49     14.64 o 
  -3   7  11       12.21       13.72      8.38 o 
  -2   7  11        4.08        6.57      8.27 o 
  -1   7  11      270.26      239.00     12.16 o 
   0   7  11       22.08        3.01      9.98 o 
   1   7  11       10.53       27.00     11.21 o 
   2   7  11        1.85       -6.99     11.10 o 
   3   7  11       59.88       74.79     14.13 o 
   4   7  11        3.31      -12.45     31.28 o 
   5   7  11       21.67       37.66     15.03 o 
   6   7  11       14.44        9.58     15.54 o 
   7   7  11       44.13       27.22     16.50 o 
 -12   8  11      187.28      230.32     38.38 o 
 -11   8  11        9.30      -16.28     29.44 o 
 -10   8  11      199.65      142.09     19.07 o 
  -9   8  11       23.71       19.25     10.86 o 
  -8   8  11      117.52      170.36     18.77 o 
  -7   8  11      165.33      169.31     12.89 o 
  -6   8  11        0.21       -2.09      9.30 o 
  -5   8  11        1.49       19.98      8.74 o 
  -4   8  11       11.97       24.32     10.00 o 
  -3   8  11      300.69      237.91     17.95 o 
  -2   8  11       47.51       50.56     11.06 o 
  -1   8  11       47.57       52.32     11.12 o 
   0   8  11      104.90      147.62     14.06 o 
   1   8  11       47.17       35.48     12.81 o 
   2   8  11       59.93       70.61     13.25 o 
   3   8  11      153.57      136.16     18.23 o 
   4   8  11      108.93      119.71     15.09 o 
   5   8  11        8.65        5.25     15.19 o 
   6   8  11       14.85       16.43     17.08 o 
 -11   9  11        0.07        9.22     16.77 o 
 -10   9  11       13.17       14.35     16.18 o 
  -9   9  11        7.71       27.01     12.29 o 
  -8   9  11        0.46      -13.04     14.98 o 
  -7   9  11       14.60        9.71     10.72 o 
  -6   9  11       16.78        5.02     12.06 o 
  -5   9  11       26.22       17.10     12.26 o 
  -4   9  11      171.51      151.29     15.18 o 
  -3   9  11      161.59      131.63     27.94 o 
  -2   9  11        2.07       -8.34     11.05 o 
  -1   9  11       18.31        8.58     11.45 o 
   0   9  11       11.91       20.84     11.76 o 
   1   9  11        0.57       14.34     12.10 o 
   2   9  11        3.55       15.76     17.89 o 
   3   9  11        0.71        8.23     12.96 o 
   4   9  11       29.20       15.35     13.84 o 
  -8  10  11       25.09        8.75     15.39 o 
  -7  10  11        7.70       -5.27     13.33 o 
  -6  10  11        0.16        2.05     13.15 o 
  -5  10  11       18.91       54.84     18.46 o 
  -4  10  11       20.40       42.47     17.96 o 
  -3  10  11        0.13        0.78     21.64 o 
  -2  10  11       20.69       17.46     11.72 o 
  -1  10  11       51.35       78.80     16.50 o 
   0  10  11      168.18      208.44     17.21 o 
   1  10  11        6.11       10.89     13.42 o 
 -17   0  12       41.75       29.23     17.27 o 
 -16   0  12       21.71       16.48     15.88 o 
 -15   0  12      419.17      448.78     29.31 o 
 -14   0  12        2.73        8.31     13.36 o 
 -13   0  12      640.13      615.06     33.03 o 
 -12   0  12      338.13      349.62     23.14 o 
 -11   0  12       75.89       79.78     19.44 o 
 -10   0  12      648.90      601.65     31.25 o 
  -9   0  12      377.04      416.74     24.88 o 
  -8   0  12     1387.37     1390.35     46.08 o 
  -7   0  12      246.10      245.49     14.55 o 
  -6   0  12      310.07      314.11     16.61 o 
  -5   0  12        3.71      -10.31      6.87 o 
  -4   0  12     1106.17     1161.69     66.72 o 
  -3   0  12      118.56      121.92     18.50 o 
  -2   0  12     1647.67     1395.57     77.15 o 
  -1   0  12      402.56      414.75     31.99 o 
   0   0  12       30.76       22.19     16.93 o 
   1   0  12      180.02      218.98     24.46 o 
   2   0  12     4357.39     4117.47    202.83 o 
   3   0  12        8.69       36.38     17.01 o 
   4   0  12      738.98      691.79     33.23 o 
   5   0  12     1182.46     1291.57     70.68 o 
   6   0  12      958.74      941.87     42.18 o 
   7   0  12      319.98      349.77     23.20 o 
   8   0  12       43.97       36.56     14.39 o 
   9   0  12      494.84      693.70     35.81 o 
  10   0  12       53.64      102.22     18.82 o 
 -17   1  12        2.38       16.11     11.95 o 
 -16   1  12      132.89      139.06     13.84 o 
 -15   1  12       57.89       74.21     12.51 o 
 -14   1  12       10.46        0.04      9.03 o 
 -13   1  12        5.83        2.29      8.71 o 
 -12   1  12        0.00        7.30      8.31 o 
 -11   1  12      290.77      330.54     23.71 o 
 -10   1  12       69.62       82.00     11.51 o 
  -9   1  12      108.94      103.73      8.80 o 
  -8   1  12       26.33       33.77      6.88 o 
  -7   1  12       47.06       59.03      8.44 o 
  -6   1  12      178.95      145.55      8.50 o 
  -5   1  12       71.84       97.53      9.22 o 
  -4   1  12        9.21       -4.39      7.41 o 
  -3   1  12        2.57       13.61      8.70 o 
  -2   1  12       28.11       29.17      9.62 o 
  -1   1  12     1391.44     1286.41     50.81 o 
   0   1  12      386.93      352.45     20.86 o 
   1   1  12      202.65      237.59     17.88 o 
   2   1  12     1692.51     1645.33     63.06 o 
   3   1  12       25.97       20.03     11.31 o 
   4   1  12       49.32       78.20     11.30 o 
   5   1  12        2.00       14.12      8.72 o 
   6   1  12      372.51      365.90     16.67 o 
   7   1  12        5.07        6.37     10.95 o 
   8   1  12        7.43       29.10      9.78 o 
   9   1  12      123.73      148.28     23.28 o 
  10   1  12       74.63      102.49     41.91 o 
 -17   2  12       25.64       53.05     18.10 o 
 -16   2  12       19.91       14.23     11.43 o 
 -15   2  12       21.07       14.89     10.64 o 
 -14   2  12       48.88       41.03     10.12 o 
 -13   2  12      571.84      560.21     22.14 o 
 -12   2  12        0.05        5.48      9.32 o 
 -11   2  12       87.78      102.52      9.17 o 
 -10   2  12        8.88       18.06     11.00 o 
  -9   2  12     1028.64     1021.68     34.20 o 
  -8   2  12      160.65      136.26      9.32 o 
  -7   2  12        2.67        7.46      7.98 o 
  -6   2  12      291.29      286.41     19.50 o 
  -5   2  12     3267.53     3322.45     84.45 o 
  -4   2  12       72.33       66.60      9.32 o 
  -3   2  12      117.08       92.41     18.74 o 
  -2   2  12       40.35       27.68      9.41 o 
  -1   2  12     3390.56     3131.46    111.07 o 
   0   2  12        6.94       -7.00      8.64 o 
   1   2  12       10.76       18.06     10.74 o 
   2   2  12      250.38      269.26     19.05 o 
   3   2  12     1314.33     1228.80     50.01 o 
   4   2  12       79.59       74.79     11.36 o 
   5   2  12        5.44       11.28      8.81 o 
   6   2  12       21.52       29.55     12.07 o 
   7   2  12      357.46      369.95     16.74 o 
   8   2  12       16.86       28.60     19.84 o 
   9   2  12       34.93       48.71     16.36 o 
 -16   3  12       71.63      101.23     15.54 o 
 -15   3  12       23.27       41.77     12.77 o 
 -14   3  12       83.33       98.05     10.36 o 
 -13   3  12       28.91       19.34      9.22 o 
 -12   3  12       48.93       59.75     20.66 o 
 -11   3  12        0.48       -5.29      6.91 o 
 -10   3  12        1.48       10.10      6.87 o 
  -9   3  12        2.88        7.13      7.59 o 
  -8   3  12      455.30      417.49     19.86 o 
  -7   3  12      339.69      348.52     14.95 o 
  -6   3  12      213.22      183.77     10.84 o 
  -5   3  12        0.36        8.55      9.83 o 
  -4   3  12      229.19      241.37     12.83 o 
  -3   3  12      915.96     1085.60     32.34 o 
  -2   3  12      341.92      355.53     21.34 o 
  -1   3  12       47.19       52.31     11.42 o 
   0   3  12      456.83      396.61     22.12 o 
   1   3  12        0.17       11.32     10.06 o 
   2   3  12       20.55        3.15     11.19 o 
   3   3  12      217.26      213.02     14.83 o 
   4   3  12     1421.69     1306.72     43.70 o 
   5   3  12      264.65      274.74     14.50 o 
   6   3  12       23.73       10.67     10.81 o 
   7   3  12      131.55      140.72     27.56 o 
   8   3  12        0.76        8.74     13.55 o 
   9   3  12      172.59      173.14     20.18 o 
 -16   4  12       25.86       28.14     16.76 o 
 -15   4  12       24.69       37.42     15.72 o 
 -14   4  12        9.75       -8.36     11.03 o 
 -13   4  12       89.69       82.03     12.24 o 
 -12   4  12       35.92       30.34      8.29 o 
 -11   4  12        1.27        0.24      8.31 o 
 -10   4  12        0.25        7.77      9.39 o 
  -9   4  12     1052.68     1024.56     45.60 o 
  -8   4  12       12.92       -6.38      6.76 o 
  -7   4  12        2.11        6.16      6.77 o 
  -6   4  12     1356.21     1340.80     38.22 o 
  -5   4  12     1904.62     1922.89     51.83 o 
  -4   4  12       95.90       68.08      8.09 o 
  -3   4  12      134.27      132.29      9.07 o 
  -2   4  12      519.87      547.32     22.77 o 
  -1   4  12      837.08      783.37     35.12 o 
   0   4  12      135.62      105.76     13.43 o 
   1   4  12       17.50       20.51     10.58 o 
   2   4  12      118.92      114.44     12.83 o 
   3   4  12      563.32      597.09     24.95 o 
   4   4  12      102.85       91.55     13.48 o 
   5   4  12       82.58       65.11     17.13 o 
   6   4  12      104.52       86.57     29.87 o 
   7   4  12       81.17      109.64     16.68 o 
   8   4  12       14.92       18.15     21.13 o 
   9   4  12        2.91       -3.64     15.36 o 
 -15   5  12        4.98       -8.48     21.84 o 
 -14   5  12        6.09        9.22     15.18 o 
 -13   5  12      149.19      171.13     26.46 o 
 -12   5  12      115.72      106.70     16.80 o 
 -11   5  12        0.20        7.40      9.85 o 
 -10   5  12       32.10       48.61     12.29 o 
  -9   5  12      670.10      725.95     28.57 o 
  -8   5  12      559.58      554.69     23.20 o 
  -7   5  12       41.49       54.71      9.44 o 
  -6   5  12      395.69      441.05     27.16 o 
  -5   5  12       42.98       72.16     11.14 o 
  -4   5  12        0.69        2.37      8.36 o 
  -3   5  12      158.03      145.52     10.78 o 
  -2   5  12      790.36      776.91     25.03 o 
  -1   5  12       67.25       61.75     10.16 o 
   0   5  12       98.86       82.74     13.19 o 
   1   5  12        0.57       -5.82      9.12 o 
   2   5  12       25.64        5.32     13.23 o 
   3   5  12        4.94      -14.65     12.78 o 
   4   5  12       26.39       44.45     14.84 o 
   5   5  12       87.50       85.27     15.55 o 
   6   5  12      197.48      149.22     19.68 o 
   7   5  12        0.04        1.95     13.63 o 
   8   5  12       32.49       18.72     15.67 o 
 -14   6  12       45.08       51.16     17.25 o 
 -13   6  12        0.10        8.97     23.44 o 
 -12   6  12       17.06       31.03     14.94 o 
 -11   6  12        0.01       19.99     13.36 o 
 -10   6  12        9.41        7.18     13.13 o 
  -9   6  12      170.99      165.60     13.83 o 
  -8   6  12       39.98       40.04     12.89 o 
  -7   6  12      114.49      101.77     10.09 o 
  -6   6  12       61.15       19.10     12.84 o 
  -5   6  12       77.62       49.95      8.73 o 
  -4   6  12       74.08       52.13     11.50 o 
  -3   6  12      169.25      151.67     10.15 o 
  -2   6  12      207.68      216.21     19.15 o 
  -1   6  12      161.23      138.48     13.02 o 
   0   6  12       10.61        4.44     12.49 o 
   1   6  12       99.57       88.80     21.89 o 
   2   6  12      224.01      254.34     21.28 o 
   3   6  12      519.90      510.90     38.81 o 
   4   6  12        1.10        8.52     16.43 o 
   5   6  12       16.23       32.79     14.91 o 
   6   6  12       47.54       23.28     15.65 o 
   7   6  12      197.10      169.65     20.54 o 
 -13   7  12       95.41       98.21     19.24 o 
 -12   7  12      239.28      243.57     23.31 o 
 -11   7  12       81.18       85.75     17.32 o 
 -10   7  12        0.54        6.70     13.25 o 
  -9   7  12       43.35       41.91     15.22 o 
  -8   7  12       56.99       97.11     18.08 o 
  -7   7  12       15.89       11.71      7.41 o 
  -6   7  12       11.06        3.68      8.46 o 
  -5   7  12      354.72      390.66     20.27 o 
  -4   7  12      103.53       95.80     10.49 o 
  -3   7  12        4.09       -5.01      7.98 o 
  -2   7  12       13.48        7.97      8.58 o 
  -1   7  12      398.34      387.15     21.03 o 
   0   7  12       59.39       56.10     12.24 o 
   1   7  12      132.02      128.35     14.10 o 
   2   7  12       27.01       38.84     12.36 o 
   3   7  12      231.15      252.73     22.18 o 
   4   7  12       27.27       22.78     15.18 o 
   5   7  12      316.99      277.43     23.75 o 
   6   7  12      123.46      124.03     19.80 o 
 -12   8  12        0.72        3.12     16.05 o 
 -11   8  12       15.01       14.67     16.37 o 
 -10   8  12        5.43       -4.77     15.01 o 
  -9   8  12      128.47      140.76     19.18 o 
  -8   8  12       43.89       14.63     16.40 o 
  -7   8  12        6.64        4.23     10.87 o 
  -6   8  12       37.90       37.36     12.60 o 
  -5   8  12       55.08       76.24     10.79 o 
  -4   8  12       12.47       11.41     15.33 o 
  -3   8  12        9.97        6.76      8.59 o 
  -2   8  12        0.02       -1.90     10.54 o 
  -1   8  12       15.40       32.31     11.22 o 
   0   8  12       15.55       26.06     13.06 o 
   1   8  12       24.82       25.16     12.60 o 
   2   8  12        3.55        6.86     12.17 o 
   3   8  12       44.44       60.79     14.16 o 
   4   8  12       14.44        6.63     15.45 o 
   5   8  12        1.94      -15.15     18.70 o 
 -10   9  12        0.17        0.19     16.65 o 
  -9   9  12       60.89       99.72     18.84 o 
  -8   9  12      229.19      254.50     18.64 o 
  -7   9  12        6.47       12.46     12.53 o 
  -6   9  12       25.62       28.51     13.44 o 
  -5   9  12        8.68       15.53     12.77 o 
  -4   9  12      258.17      291.90     18.27 o 
  -3   9  12       18.92        7.91     11.71 o 
  -2   9  12      266.68      280.24     18.58 o 
  -1   9  12       22.06       25.65     13.91 o 
   0   9  12       29.87       36.46     12.56 o 
   1   9  12      103.65      124.15     16.30 o 
   2   9  12      170.33      167.25     17.49 o 
   3   9  12       89.54       97.26     25.84 o 
  -7  10  12        1.44       13.49     16.39 o 
  -6  10  12       67.03       76.36     19.11 o 
  -5  10  12       77.43       87.48     20.39 o 
  -4  10  12        4.87        6.29     18.86 o 
  -3  10  12        2.18        0.24     22.97 o 
  -2  10  12        5.10       11.77     13.00 o 
  -1  10  12        5.98       10.28     12.85 o 
   0  10  12        1.73      -13.71     15.73 o 
 -17   1  13       57.02       73.06     13.79 o 
 -16   1  13       37.91       29.88     13.86 o 
 -15   1  13        4.50        8.46     10.44 o 
 -14   1  13      208.08      210.44     14.82 o 
 -13   1  13      471.03      497.62     21.04 o 
 -12   1  13       59.62       66.60     10.26 o 
 -11   1  13       18.97       17.45     10.14 o 
 -10   1  13     1243.73     1251.64     33.71 o 
  -9   1  13      153.97      135.41     10.12 o 
  -8   1  13      139.25      130.29     11.19 o 
  -7   1  13      667.64      654.88     18.70 o 
  -6   1  13     2929.11     2860.03     74.35 o 
  -5   1  13     1235.56     1182.60     35.15 o 
  -4   1  13      924.64      915.42     40.08 o 
  -3   1  13        1.04       -4.83      9.10 o 
  -2   1  13      734.14      680.89     32.18 o 
  -1   1  13      275.76      231.53     17.83 o 
   0   1  13       56.32       48.75     11.51 o 
   1   1  13      671.38      651.10     31.38 o 
   2   1  13      952.81      825.81     37.11 o 
   3   1  13       26.67       25.67     12.25 o 
   4   1  13      857.12      829.85     31.46 o 
   5   1  13      995.16     1026.09     36.28 o 
   6   1  13        4.53       16.90      9.32 o 
   7   1  13       74.90       62.34     10.49 o 
   8   1  13       28.54       35.43     18.30 o 
   9   1  13      366.30      443.27     29.16 o 
 -16   2  13        0.15       21.97     11.57 o 
 -15   2  13       38.57       23.43     10.95 o 
 -14   2  13       55.79       47.22     12.15 o 
 -13   2  13       81.89       87.16      9.99 o 
 -12   2  13        0.58       -4.05      7.62 o 
 -11   2  13        1.29        6.85      7.46 o 
 -10   2  13       24.17       22.24      7.57 o 
  -9   2  13      308.87      299.39     13.37 o 
  -8   2  13       36.84       23.77      8.44 o 
  -7   2  13     1550.38     1555.88     62.57 o 
  -6   2  13     1057.32     1081.55     33.14 o 
  -5   2  13      231.53      240.60     13.27 o 
  -4   2  13      389.38      398.40     19.15 o 
  -3   2  13      724.63      749.85     34.65 o 
  -2   2  13     1602.68     1596.23     62.34 o 
  -1   2  13       10.54      -12.19     10.98 o 
   0   2  13       40.58       41.58     11.44 o 
   1   2  13      215.15      224.43     18.05 o 
   2   2  13     2118.10     1987.43     75.25 o 
   3   2  13     1667.80     1635.06     64.12 o 
   4   2  13       42.38       39.38     11.05 o 
   5   2  13      122.54      119.39     21.70 o 
   6   2  13       83.93       88.73     10.56 o 
   7   2  13       19.51       38.05     10.22 o 
   8   2  13       32.45       39.18     15.76 o 
 -16   3  13        6.77        9.57     13.52 o 
 -15   3  13        1.79       -0.18     10.75 o 
 -14   3  13      120.26      111.94     19.12 o 
 -13   3  13      338.34      297.63     33.83 o 
 -12   3  13        2.14       -8.53      7.87 o 
 -11   3  13       82.22       94.11      9.29 o 
 -10   3  13      105.16      107.94     10.88 o 
  -9   3  13     1976.52     1892.12     60.36 o 
  -8   3  13        3.29       -4.39     11.86 o 
  -7   3  13       45.28       32.41     11.63 o 
  -6   3  13       85.42       86.79     13.71 o 
  -5   3  13     1550.75     1597.31     45.12 o 
  -4   3  13      463.52      488.70     19.15 o 
  -3   3  13       21.26       22.62     17.71 o 
  -2   3  13       38.09       41.24     11.92 o 
  -1   3  13      193.55      174.74     15.85 o 
   0   3  13      263.99      238.35     17.83 o 
   1   3  13       11.40       10.17     10.73 o 
   2   3  13       31.11       34.62     12.49 o 
   3   3  13      191.83      201.18     15.09 o 
   4   3  13       39.98       42.20     11.16 o 
   5   3  13        3.17        9.26      9.57 o 
   6   3  13       17.27       16.72     13.17 o 
   7   3  13       69.53       50.83     18.62 o 
   8   3  13      232.01      245.01     22.80 o 
 -16   4  13       43.68       54.51     18.42 o 
 -15   4  13        6.42        5.91     12.88 o 
 -14   4  13        0.67       18.14     24.83 o 
 -13   4  13       25.73       26.84      9.01 o 
 -12   4  13       83.27      103.89     13.26 o 
 -11   4  13       77.39       65.41     20.82 o 
 -10   4  13      436.80      394.19     25.22 o 
  -9   4  13      213.66      200.39     15.05 o 
  -8   4  13      124.73      148.37     13.45 o 
  -7   4  13        7.74        2.97      7.68 o 
  -6   4  13      358.26      364.23     15.86 o 
  -5   4  13      251.21      281.39     12.51 o 
  -4   4  13      104.29       74.42     13.48 o 
  -3   4  13      157.67      167.43     13.56 o 
  -2   4  13       46.61       63.69     12.78 o 
  -1   4  13      184.23      186.62     16.43 o 
   0   4  13      108.35       97.11     23.29 o 
   1   4  13      222.82      191.85     22.93 o 
   2   4  13      105.26       85.01     12.27 o 
   3   4  13      963.06      926.15     47.48 o 
   4   4  13      676.88      646.88     34.06 o 
   5   4  13      713.94      711.26     37.00 o 
   6   4  13       10.51        0.07     13.45 o 
   7   4  13       22.21       41.40     27.79 o 
   8   4  13       36.11       37.53     16.13 o 
 -15   5  13       29.43       28.77     17.74 o 
 -14   5  13        0.58        0.28     15.78 o 
 -13   5  13        7.52        2.75     14.57 o 
 -12   5  13        6.42        2.59     14.47 o 
 -11   5  13       59.96       62.14     11.43 o 
 -10   5  13      138.44      151.19     13.74 o 
  -9   5  13      307.39      294.22     29.13 o 
  -8   5  13       58.33       42.95      8.69 o 
  -7   5  13        0.19       10.23      7.77 o 
  -6   5  13      951.97      905.10     35.93 o 
  -5   5  13      485.88      523.76     42.38 o 
  -4   5  13        0.15        4.54      7.74 o 
  -3   5  13       67.87       61.41      8.54 o 
  -2   5  13      100.81      113.87     14.44 o 
  -1   5  13       43.66       50.04     17.95 o 
   0   5  13       38.71       31.10     12.28 o 
   1   5  13      834.06      825.44     31.53 o 
   2   5  13       55.76       51.16     12.98 o 
   3   5  13      229.71      218.47     20.84 o 
   4   5  13      114.49       72.84     19.88 o 
   5   5  13      136.68      173.79     37.05 o 
   6   5  13       34.21       22.81     15.45 o 
   7   5  13       12.88        1.86     15.66 o 
 -14   6  13        1.60        4.49     16.52 o 
 -13   6  13       24.92       33.67     16.74 o 
 -12   6  13       35.65       29.93     15.21 o 
 -11   6  13        2.37       -3.20     13.24 o 
 -10   6  13        0.98        4.14     15.76 o 
  -9   6  13       20.85       19.54     11.17 o 
  -8   6  13       22.49       24.91      8.86 o 
  -7   6  13        3.94        9.17      8.45 o 
  -6   6  13        1.08       -7.04      8.98 o 
  -5   6  13        7.73        1.16      8.26 o 
  -4   6  13      157.96      196.97     13.74 o 
  -3   6  13      935.40      922.42     26.72 o 
  -2   6  13      789.77      822.04     28.53 o 
  -1   6  13        6.36        6.13     15.26 o 
   0   6  13       27.32       41.10      9.87 o 
   1   6  13      550.39      493.10     52.45 o 
   2   6  13      807.72      921.86     43.68 o 
   3   6  13       24.77        0.08     14.90 o 
   4   6  13        7.54       11.41     19.91 o 
   5   6  13       67.09       47.41     16.24 o 
   6   6  13      316.07      331.81     28.97 o 
 -13   7  13       39.36       30.69     40.06 o 
 -12   7  13       47.71       36.35     17.52 o 
 -11   7  13        1.68       -3.67     15.44 o 
 -10   7  13        0.14       -7.29     13.79 o 
  -9   7  13        0.03       15.73     14.38 o 
  -8   7  13       22.46       15.67     10.39 o 
  -7   7  13      109.71       94.16     12.62 o 
  -6   7  13       77.92       53.57     13.32 o 
  -5   7  13       87.11       98.94     10.97 o 
  -4   7  13       24.44       13.78      8.58 o 
  -3   7  13       28.30        8.48      9.01 o 
  -2   7  13       85.39      116.41     12.14 o 
  -1   7  13      103.08       80.62     13.58 o 
   0   7  13       36.90       28.56     12.07 o 
   1   7  13        0.01      -16.72     11.62 o 
   2   7  13        0.05       13.83     15.93 o 
   3   7  13        0.27       -3.17     15.48 o 
   4   7  13       23.07        8.49     16.36 o 
   5   7  13        5.66        4.99     15.94 o 
 -11   8  13       49.91       55.48     18.90 o 
 -10   8  13       28.60       22.98     17.92 o 
  -9   8  13        7.45       -2.19     15.62 o 
  -8   8  13        7.45        9.19     11.31 o 
  -7   8  13      111.72      146.71     15.44 o 
  -6   8  13       32.05       14.73      9.97 o 
  -5   8  13        1.82       -4.09     10.29 o 
  -4   8  13      259.06      267.95     20.73 o 
  -3   8  13      118.93      177.21     17.99 o 
  -2   8  13      211.51      171.22     15.36 o 
  -1   8  13        1.12        0.58     12.51 o 
   0   8  13       21.88       53.71     16.65 o 
   1   8  13      253.12      318.44     20.49 o 
   2   8  13      219.82      250.15     19.25 o 
   3   8  13        9.21        0.03     16.48 o 
   4   8  13       28.17       48.02     18.54 o 
  -9   9  13        9.06       30.41     17.86 o 
  -8   9  13        0.77       -5.95     12.80 o 
  -7   9  13        6.42        6.38     15.94 o 
  -6   9  13      102.70      133.16     17.11 o 
  -5   9  13       40.00       29.90     16.07 o 
  -4   9  13       16.51       27.37     11.61 o 
  -3   9  13        1.38        9.51     12.56 o 
  -2   9  13        7.70       13.21     12.47 o 
  -1   9  13       12.49      -13.70     13.64 o 
   0   9  13        0.70      -16.12     13.37 o 
   1   9  13       15.07       -2.41     13.64 o 
  -5  10  13        0.67       -4.77     18.93 o 
  -4  10  13       35.68        5.17     23.21 o 
  -3  10  13        0.51      -15.60     21.33 o 
 -16   0  14        0.08       13.30     19.52 o 
 -15   0  14       37.65       37.12     39.79 o 
 -14   0  14       75.44       89.30     16.77 o 
 -13   0  14      159.54      154.21     19.06 o 
 -12   0  14        5.16        4.95     12.61 o 
 -11   0  14        1.70       -6.74     12.90 o 
 -10   0  14     1185.84     1219.10     49.18 o 
  -9   0  14     1015.66     1046.75     38.57 o 
  -8   0  14       58.39       25.60     14.90 o 
  -7   0  14     1480.15     1248.58     43.48 o 
  -6   0  14      247.54      231.21     25.48 o 
  -5   0  14      124.88      120.90     20.54 o 
  -4   0  14       48.95       33.87     15.92 o 
  -3   0  14     1180.20     1066.82     64.68 o 
  -2   0  14       22.48        7.84     14.90 o 
  -1   0  14      499.54      401.97     33.56 o 
   0   0  14      350.85      292.60     29.87 o 
   1   0  14      197.50      173.74     23.60 o 
   2   0  14       22.80       -5.88     15.76 o 
   3   0  14      138.32      159.63     23.21 o 
   4   0  14      167.86      143.81     17.18 o 
   5   0  14      459.34      447.82     50.30 o 
   6   0  14      120.63      103.01     16.57 o 
   7   0  14      329.35      378.53     35.05 o 
   8   0  14      118.14      139.29     18.70 o 
 -16   1  14        0.40        6.87     11.55 o 
 -15   1  14       12.04       10.91     11.00 o 
 -14   1  14        0.44       -3.00     13.21 o 
 -13   1  14       55.94       66.70     13.26 o 
 -12   1  14       21.80       -0.75      8.17 o 
 -11   1  14       47.83       45.55      9.00 o 
 -10   1  14      352.04      412.35     16.46 o 
  -9   1  14        2.03       -3.37      8.36 o 
  -8   1  14       95.52       77.62      8.04 o 
  -7   1  14      127.01      137.95     11.35 o 
  -6   1  14       29.35       33.39      8.92 o 
  -5   1  14      283.76      323.10     47.20 o 
  -4   1  14      253.32      234.08     18.26 o 
  -3   1  14      421.30      397.05     23.86 o 
  -2   1  14      429.62      394.45     23.62 o 
  -1   1  14      396.93      377.66     23.66 o 
   0   1  14      230.84      241.53     43.67 o 
   1   1  14       29.37       18.66     12.22 o 
   2   1  14      369.79      284.67     20.34 o 
   3   1  14      224.46      212.93     18.59 o 
   4   1  14      546.45      527.46     37.04 o 
   5   1  14      112.52      110.50     11.49 o 
   6   1  14        5.87       16.35     11.19 o 
   7   1  14      236.26      262.72     15.57 o 
   8   1  14       26.36       27.61     11.51 o 
 -16   2  14        4.58       21.53     13.73 o 
 -15   2  14        2.52       -9.81     10.80 o 
 -14   2  14       26.47       43.85      9.92 o 
 -13   2  14      160.53      194.90     12.62 o 
 -12   2  14       14.48       14.51      8.15 o 
 -11   2  14        0.70       -2.38      7.77 o 
 -10   2  14      108.54      130.32     10.21 o 
  -9   2  14      300.56      284.45     13.54 o 
  -8   2  14      141.99      110.57     18.54 o 
  -7   2  14      242.76      264.01     14.53 o 
  -6   2  14       35.67       17.36      8.45 o 
  -5   2  14      283.62      245.37     13.86 o 
  -4   2  14      260.10      216.40     18.82 o 
  -3   2  14      138.86      157.29     24.03 o 
  -2   2  14       21.02       20.51     20.62 o 
  -1   2  14      209.48      168.54     24.34 o 
   0   2  14     1049.32     1000.09     60.57 o 
   1   2  14      251.27      240.76     38.53 o 
   2   2  14      325.05      321.65     22.23 o 
   3   2  14      307.25      299.36     21.51 o 
   4   2  14      484.41      475.43     22.91 o 
   5   2  14      403.00      414.58     27.85 o 
   6   2  14       13.56        7.97      9.55 o 
   7   2  14      115.36      111.00     18.06 o 
   8   2  14      280.14      308.42     25.95 o 
 -16   3  14        4.75       -1.64     14.27 o 
 -15   3  14       13.38       26.04      9.98 o 
 -14   3  14       47.21       44.52     10.04 o 
 -13   3  14       17.68       24.09      9.12 o 
 -12   3  14       17.55       21.54      8.55 o 
 -11   3  14       19.28       29.99      9.69 o 
 -10   3  14      179.25      163.97     15.03 o 
  -9   3  14      281.20      285.56     17.81 o 
  -8   3  14      103.37       71.62     14.88 o 
  -7   3  14       19.93       40.57     17.33 o 
  -6   3  14       15.37       21.20      8.63 o 
  -5   3  14       82.21       63.55      9.83 o 
  -4   3  14        2.09        7.59      9.68 o 
  -3   3  14      330.17      314.17     21.99 o 
  -2   3  14        8.60       11.42     12.34 o 
  -1   3  14        2.83        3.35     15.80 o 
   0   3  14       52.79       70.74     13.00 o 
   1   3  14      128.11      115.91     16.96 o 
   2   3  14       30.36       26.80     13.50 o 
   3   3  14       58.35       53.09     12.11 o 
   4   3  14      205.23      190.19     15.32 o 
   5   3  14        4.37        9.25     11.55 o 
   6   3  14        9.64       18.10     14.55 o 
   7   3  14        4.47       18.78     15.61 o 
 -15   4  14        1.22        3.95     13.23 o 
 -14   4  14       64.73       73.35     14.95 o 
 -13   4  14      137.96      150.86     20.66 o 
 -12   4  14       16.60       26.92     10.43 o 
 -11   4  14       64.32       33.21     14.03 o 
 -10   4  14       99.17       81.85     12.54 o 
  -9   4  14        5.38       -1.86     13.93 o 
  -8   4  14        3.41       -1.74     10.10 o 
  -7   4  14       98.70       88.67     12.39 o 
  -6   4  14      278.68      274.07     15.09 o 
  -5   4  14      348.04      401.26     29.48 o 
  -4   4  14       26.23       41.38     11.12 o 
  -3   4  14      378.41      362.86     73.19 o 
  -2   4  14        3.35       -1.65     12.74 o 
  -1   4  14        0.01       -0.69     10.95 o 
   0   4  14      297.67      307.66     21.47 o 
   1   4  14     1366.23     1227.99     88.56 o 
   2   4  14      122.40       87.39     13.29 o 
   3   4  14        0.04       12.86     11.42 o 
   4   4  14       35.27       53.53     16.31 o 
   5   4  14      434.61      409.68     27.87 o 
   6   4  14        0.21      -12.28     25.95 o 
   7   4  14       12.99       11.28     15.68 o 
 -15   5  14       56.10       47.43     18.91 o 
 -14   5  14      161.04      157.17     21.76 o 
 -13   5  14       44.40       22.63     25.79 o 
 -12   5  14       38.36       27.24     15.52 o 
 -11   5  14        0.43        6.49     15.08 o 
 -10   5  14        0.11       -0.91      9.62 o 
  -9   5  14       11.29       33.01     11.04 o 
  -8   5  14       25.25       32.29     11.98 o 
  -7   5  14       22.42        6.01      9.27 o 
  -6   5  14        0.05       10.74     12.05 o 
  -5   5  14      193.11      212.16     14.05 o 
  -4   5  14       30.98       38.18      8.44 o 
  -3   5  14      593.47      502.03     23.31 o 
  -2   5  14      535.40      496.51     45.83 o 
  -1   5  14       34.99       47.96     13.77 o 
   0   5  14       21.46       28.03     12.76 o 
   1   5  14      315.20      304.70     21.58 o 
   2   5  14      481.57      507.72     30.79 o 
   3   5  14       14.05       17.87     25.25 o 
   4   5  14       20.02       11.26     14.96 o 
   5   5  14       49.22       57.05     16.80 o 
   6   5  14      217.73      199.84     21.46 o 
 -14   6  14        9.80       23.60     18.16 o 
 -13   6  14       73.32       83.99     18.63 o 
 -12   6  14       27.79       31.36     16.57 o 
 -11   6  14       46.57       49.37     16.25 o 
 -10   6  14       30.81       38.79     11.99 o 
  -9   6  14        5.43       12.29     12.99 o 
  -8   6  14        0.94       27.13     11.93 o 
  -7   6  14       26.68       49.37      9.89 o 
  -6   6  14        8.42       -2.07     10.11 o 
  -5   6  14        0.05       -9.73      8.98 o 
  -4   6  14       50.81       42.07      9.14 o 
  -3   6  14      175.65      221.44     17.76 o 
  -2   6  14        2.32       12.36     10.87 o 
  -1   6  14      143.96      148.20     17.90 o 
   0   6  14        0.83       -6.82     11.47 o 
   1   6  14      121.79      132.82     19.06 o 
   2   6  14       83.50      108.91     26.19 o 
   3   6  14       21.53       51.18     20.97 o 
   4   6  14       21.01        4.86     15.46 o 
   5   6  14        6.55       21.90     16.89 o 
 -12   7  14       11.65        9.17     22.11 o 
 -11   7  14      384.42      455.87     31.37 o 
 -10   7  14      267.28      283.82     30.89 o 
  -9   7  14        0.03        8.54     19.05 o 
  -8   7  14       48.23       59.65     12.96 o 
  -7   7  14      211.19      205.96     16.42 o 
  -6   7  14      548.62      576.16     26.27 o 
  -5   7  14        0.52        3.67     10.77 o 
  -4   7  14      170.19      180.91     12.87 o 
  -3   7  14       28.66       46.19     10.97 o 
  -2   7  14      350.15      390.48     20.93 o 
  -1   7  14       61.49       50.77     12.94 o 
   0   7  14       92.08       95.52     14.42 o 
   1   7  14       16.95       12.51     15.96 o 
   2   7  14       26.22       41.24     21.76 o 
   3   7  14       54.33       59.25     18.10 o 
   4   7  14       47.36       63.73     18.76 o 
 -11   8  14        9.03       -6.77     16.56 o 
 -10   8  14        4.05        7.29     19.60 o 
  -9   8  14       22.01       41.28     32.62 o 
  -8   8  14       74.40      137.80     43.51 o 
  -7   8  14       61.18       54.87     13.69 o 
  -6   8  14        0.02        6.42     10.18 o 
  -5   8  14        0.00        3.84     13.83 o 
  -4   8  14       19.52        1.81     10.45 o 
  -3   8  14       18.94        3.82     22.97 o 
  -2   8  14        1.03       12.51     13.37 o 
  -1   8  14        0.61       13.93     13.83 o 
   0   8  14      141.89      155.25     16.62 o 
   1   8  14       26.73        0.02     13.88 o 
   2   8  14        0.26       -0.31     16.52 o 
  -8   9  14        8.98      -12.30     18.61 o 
  -7   9  14       12.79       13.70     16.90 o 
  -6   9  14      126.58      165.99     21.13 o 
  -5   9  14        0.46       -9.80     21.95 o 
  -4   9  14        5.38        4.44     12.59 o 
  -3   9  14       99.06      121.14     15.46 o 
  -2   9  14       61.04       72.80     16.27 o 
  -1   9  14       29.53       60.72     15.73 o 
   0   9  14        3.34       14.05     14.20 o 
 -16   1  15       26.11       13.90     12.62 o 
 -15   1  15        1.62       26.91     13.59 o 
 -14   1  15       66.82       86.61     11.55 o 
 -13   1  15        9.48        8.63      9.14 o 
 -12   1  15      162.91      146.11     11.82 o 
 -11   1  15      217.86      233.13     15.83 o 
 -10   1  15        6.23       -0.36      7.54 o 
  -9   1  15       16.76       14.00      7.41 o 
  -8   1  15     1974.32     1950.74     54.74 o 
  -7   1  15     2587.72     2615.06     70.15 o 
  -6   1  15      268.63      266.01     17.98 o 
  -5   1  15       12.97        4.70     11.04 o 
  -4   1  15      847.72      821.24     38.86 o 
  -3   1  15      517.00      536.17     29.30 o 
  -2   1  15       44.45       35.43     12.31 o 
  -1   1  15      210.61      213.64     18.73 o 
   0   1  15     1075.53     1037.72     45.64 o 
   1   1  15      385.80      329.57     29.71 o 
   2   1  15      454.96      367.95     33.05 o 
   3   1  15        8.85        3.37     12.11 o 
   4   1  15      107.77      114.71     13.56 o 
   5   1  15      100.89      135.18     18.42 o 
   6   1  15        0.03        7.62     10.98 o 
   7   1  15        4.03       -8.59     10.77 o 
 -16   2  15        1.14       -9.74     11.47 o 
 -15   2  15       26.41       18.75     12.12 o 
 -14   2  15      106.86      120.01     13.26 o 
 -13   2  15        4.04       -3.61      8.96 o 
 -12   2  15       90.86      101.40     10.38 o 
 -11   2  15       13.58       11.50      9.26 o 
 -10   2  15       42.03       28.12     10.50 o 
  -9   2  15      141.40      154.18     17.69 o 
  -8   2  15      242.34      254.76     14.95 o 
  -7   2  15       37.48       19.22     11.49 o 
  -6   2  15        1.90        7.00      8.56 o 
  -5   2  15        1.36       -7.85     10.99 o 
  -4   2  15       93.20      100.28     21.72 o 
  -3   2  15        0.50       15.68     18.31 o 
  -2   2  15      133.97      123.28     15.90 o 
  -1   2  15      415.86      378.64     24.42 o 
   0   2  15      108.19       84.28     14.62 o 
   1   2  15      457.77      397.57     39.95 o 
   2   2  15       84.40       83.68     15.05 o 
   3   2  15      745.43      743.52     30.53 o 
   4   2  15       29.84       29.86     11.60 o 
   5   2  15       29.64       34.63     11.66 o 
   6   2  15       29.08       39.18     11.10 o 
   7   2  15      146.01      181.01     20.73 o 
 -15   3  15        3.55        7.44     10.55 o 
 -14   3  15       58.03       58.92     10.81 o 
 -13   3  15       59.95       45.83     10.18 o 
 -12   3  15      312.79      327.87     17.76 o 
 -11   3  15      135.09      131.44     14.28 o 
 -10   3  15        8.94       19.78     10.72 o 
  -9   3  15       66.08       91.55     13.22 o 
  -8   3  15      516.98      506.94     29.85 o 
  -7   3  15      700.73      710.64     25.92 o 
  -6   3  15        4.05        5.49      9.10 o 
  -5   3  15       72.79       98.27     11.19 o 
  -4   3  15     1504.14     1534.49     63.19 o 
  -3   3  15      398.12      419.36     26.36 o 
  -2   3  15        0.14      -19.21     14.19 o 
  -1   3  15      141.02      142.44     16.19 o 
   0   3  15      839.18      754.67     36.71 o 
   1   3  15      423.25      365.95     32.34 o 
   2   3  15        3.75       -3.20     13.18 o 
   3   3  15       15.17        9.53     11.61 o 
   4   3  15       32.10       24.92     12.39 o 
   5   3  15      302.49      288.15     58.88 o 
   6   3  15       38.44       19.43     31.28 o 
 -15   4  15       93.52      116.80     19.41 o 
 -14   4  15      151.34      160.62     18.14 o 
 -13   4  15       24.69       39.09     12.05 o 
 -12   4  15       72.19       71.68     18.86 o 
 -11   4  15      142.51      176.19     19.45 o 
 -10   4  15       77.49       64.77     12.64 o 
  -9   4  15        0.02        7.06     10.79 o 
  -8   4  15      176.05      174.68     15.17 o 
  -7   4  15      340.90      375.68     18.42 o 
  -6   4  15        5.66       11.27      9.31 o 
  -5   4  15      222.75      213.50     14.69 o 
  -4   4  15      420.02      458.52     24.89 o 
  -3   4  15      183.52      224.48     20.00 o 
  -2   4  15      364.80      319.23     23.15 o 
  -1   4  15      126.45       95.05     15.23 o 
   0   4  15      819.00      765.84     42.85 o 
   1   4  15      139.31      127.42     18.58 o 
   2   4  15       49.47       25.80     12.19 o 
   3   4  15       30.22       -0.61     15.25 o 
   4   4  15      224.06      228.29     37.95 o 
   5   4  15        4.10       10.09     15.59 o 
   6   4  15       34.32       45.25     16.82 o 
 -14   5  15        2.82       28.11     18.04 o 
 -13   5  15       25.96       20.42     16.69 o 
 -12   5  15        0.00       24.63     20.20 o 
 -11   5  15       38.16       44.13     11.90 o 
 -10   5  15        6.11       17.68     12.47 o 
  -9   5  15        4.59       25.73     13.23 o 
  -8   5  15       92.76       82.54     17.49 o 
  -7   5  15        0.97       -3.62     11.24 o 
  -6   5  15       23.40       35.27      9.13 o 
  -5   5  15      101.11       81.41     11.94 o 
  -4   5  15       47.17       55.80     12.01 o 
  -3   5  15      222.81      215.50     24.03 o 
  -2   5  15        4.09        1.36     13.08 o 
  -1   5  15      153.51      122.26     16.93 o 
   0   5  15      319.19      366.28     24.64 o 
   1   5  15        0.34        5.83     12.01 o 
   2   5  15      122.48       84.49     19.21 o 
   3   5  15       23.84       16.38     16.16 o 
   4   5  15      110.18      149.86     20.32 o 
   5   5  15        0.03       -3.33     15.49 o 
 -13   6  15        0.00        1.19     16.99 o 
 -12   6  15        0.08       -2.19     15.51 o 
 -11   6  15       54.56       69.89     18.21 o 
 -10   6  15      248.74      289.51     25.14 o 
  -9   6  15        0.53        2.49     13.43 o 
  -8   6  15       43.50       33.16     13.83 o 
  -7   6  15       48.67       62.34     12.41 o 
  -6   6  15      244.30      266.20     19.17 o 
  -5   6  15        7.08       20.87      9.14 o 
  -4   6  15       12.78       35.73      9.50 o 
  -3   6  15        2.39      -12.51     13.00 o 
  -2   6  15      131.75      166.50     22.78 o 
  -1   6  15        4.75       17.29     14.37 o 
   0   6  15        6.56        7.05     16.56 o 
   1   6  15      335.67      306.27     25.59 o 
   2   6  15      258.84      225.80     42.96 o 
   3   6  15      266.58      292.12     46.85 o 
   4   6  15        8.02       24.27     22.23 o 
 -12   7  15        0.22       -4.65     17.50 o 
 -11   7  15        3.81       16.42     17.46 o 
 -10   7  15        4.91       34.34     18.18 o 
  -9   7  15        9.13       26.59     25.68 o 
  -8   7  15       23.67        7.51     12.08 o 
  -7   7  15        3.13        5.12     10.52 o 
  -6   7  15        3.63        5.38     13.57 o 
  -5   7  15       38.60       23.68     10.39 o 
  -4   7  15        7.86       15.14     10.63 o 
  -3   7  15       55.86       74.04     12.18 o 
  -2   7  15       21.20       32.45     25.32 o 
  -1   7  15      124.44       98.95     18.56 o 
   0   7  15        1.92        4.54     16.52 o 
   1   7  15        7.71        3.75     30.89 o 
   2   7  15       31.64        3.15     21.91 o 
   3   7  15        0.01        9.65     18.03 o 
 -10   8  15      155.81      165.15     23.75 o 
  -9   8  15        0.94       -3.96     32.65 o 
  -8   8  15        7.60        2.25     18.08 o 
  -7   8  15      221.52      268.10     27.15 o 
  -6   8  15      223.02      221.68     20.31 o 
  -5   8  15       24.20       -0.67     12.46 o 
  -4   8  15       10.52       40.32     13.50 o 
  -3   8  15        0.03        7.44     16.16 o 
  -2   8  15       18.17       38.84     13.83 o 
  -1   8  15       30.53       30.53     19.14 o 
   0   8  15       77.16       91.50     19.83 o 
   1   8  15        9.52       21.40     18.57 o 
  -6   9  15       76.53       80.21     25.72 o 
  -5   9  15       72.40      100.08     39.55 o 
  -4   9  15        8.87       17.91     15.68 o 
  -3   9  15       10.40       -0.62     14.63 o 
 -16   0  16      129.79      164.49     23.10 o 
 -15   0  16       42.58       49.16     18.74 o 
 -14   0  16        6.35        3.53     21.80 o 
 -13   0  16       67.31       70.29     15.78 o 
 -12   0  16       97.22      105.98     15.11 o 
 -11   0  16      700.38      812.36     34.31 o 
 -10   0  16        0.59       -6.89     10.84 o 
  -9   0  16      322.87      398.21     27.68 o 
  -8   0  16      165.55      177.16     15.37 o 
  -7   0  16      671.77      669.87     49.16 o 
  -6   0  16        9.66        3.92     17.80 o 
  -5   0  16      121.67       89.85     21.17 o 
  -4   0  16      332.18      353.28     33.87 o 
  -3   0  16      524.02      404.79     36.46 o 
  -2   0  16       26.05       25.87     18.35 o 
  -1   0  16      168.43      163.47     25.40 o 
   0   0  16       24.08       13.17     20.23 o 
   1   0  16      233.26      200.01     27.13 o 
   2   0  16       66.39       64.21     20.70 o 
   3   0  16        1.17        1.80     18.27 o 
   4   0  16      353.40      324.74     47.28 o 
   5   0  16      283.37      322.02     31.09 o 
   6   0  16      421.27      388.10     27.41 o 
 -16   1  16        0.01       -2.82     15.30 o 
 -15   1  16        3.87       19.74     11.56 o 
 -14   1  16        0.32       -0.22     10.49 o 
 -13   1  16        4.35       10.32      9.66 o 
 -12   1  16       10.99       20.39     11.10 o 
 -11   1  16        0.55       -3.72      7.96 o 
 -10   1  16      350.55      344.11     14.58 o 
  -9   1  16        0.49        5.70      9.75 o 
  -8   1  16      263.74      321.70     17.08 o 
  -7   1  16        7.79      -12.32      9.84 o 
  -6   1  16      254.64      223.46     19.59 o 
  -5   1  16      546.88      593.09     32.27 o 
  -4   1  16       18.85       48.41     24.23 o 
  -3   1  16      214.54      185.23     18.02 o 
  -2   1  16      113.98      129.47     25.91 o 
  -1   1  16      198.76      223.58     28.34 o 
   0   1  16       11.28       36.25     13.60 o 
   1   1  16      834.18      792.50     39.00 o 
   2   1  16      364.42      401.06     26.08 o 
   3   1  16      143.45      121.58     16.88 o 
   4   1  16       70.26       83.70     13.26 o 
   5   1  16       41.85       47.74     11.36 o 
   6   1  16       55.58       61.25     12.50 o 
 -15   2  16       24.35       39.40     11.67 o 
 -14   2  16        4.45        0.65     10.07 o 
 -13   2  16       22.35       19.81      9.83 o 
 -12   2  16      443.55      434.69     18.30 o 
 -11   2  16      436.98      479.09     19.13 o 
 -10   2  16       24.74       -4.67     10.19 o 
  -9   2  16       93.27       78.36     11.26 o 
  -8   2  16      211.91      230.43     15.12 o 
  -7   2  16      627.87      719.24     26.69 o 
  -6   2  16       35.98       36.82     11.41 o 
  -5   2  16        0.21       -2.42     12.32 o 
  -4   2  16      573.46      523.98     30.45 o 
  -3   2  16      389.43      490.16     29.69 o 
  -2   2  16      140.05      112.88     16.19 o 
  -1   2  16        6.12        4.71     13.12 o 
   0   2  16       80.65       38.19     15.10 o 
   1   2  16      116.64      107.04     16.52 o 
   2   2  16       30.46        9.92     23.48 o 
   3   2  16      109.66       90.12     18.95 o 
   4   2  16        2.25        1.26     19.33 o 
   5   2  16       36.52       46.46     11.69 o 
   6   2  16      246.84      305.70     20.14 o 
 -15   3  16       11.82       49.11     11.59 o 
 -14   3  16        6.28        7.89     10.09 o 
 -13   3  16        1.30       -3.99     10.91 o 
 -12   3  16       15.08        8.12     12.16 o 
 -11   3  16      149.68      181.17     16.34 o 
 -10   3  16       13.12       35.66     12.29 o 
  -9   3  16       11.10       16.77     15.13 o 
  -8   3  16      177.13      140.46     12.99 o 
  -7   3  16      348.03      393.73     18.98 o 
  -6   3  16        4.11       -2.40      9.12 o 
  -5   3  16        0.04        0.45     19.68 o 
  -4   3  16      413.05      456.67     30.19 o 
  -3   3  16        0.01       -2.43     19.68 o 
  -2   3  16       10.42       28.79     13.95 o 
  -1   3  16      294.44      253.09     21.32 o 
   0   3  16      488.69      458.38     27.80 o 
   1   3  16       49.18       36.45     18.03 o 
   2   3  16       68.38       46.45     15.55 o 
   3   3  16       58.33       56.76     13.55 o 
   4   3  16      147.62      121.81     17.82 o 
   5   3  16        0.28      -22.66     15.11 o 
 -14   4  16        2.13       10.68     13.46 o 
 -13   4  16        8.31       22.20     13.53 o 
 -12   4  16       96.78      119.21     15.47 o 
 -11   4  16       44.08       65.30     13.22 o 
 -10   4  16        8.48       16.94     14.36 o 
  -9   4  16      117.84      120.57     14.47 o 
  -8   4  16       72.24      106.98     12.63 o 
  -7   4  16        8.61        1.32      9.86 o 
  -6   4  16      144.36      133.25     13.01 o 
  -5   4  16        0.26        8.11     11.68 o 
  -4   4  16      236.82      290.52     23.90 o 
  -3   4  16      320.92      336.52     24.59 o 
  -2   4  16      137.96      122.20     17.19 o 
  -1   4  16        0.00       -4.42     13.29 o 
   0   4  16      712.31      724.24     59.63 o 
   1   4  16      610.27      604.51     33.53 o 
   2   4  16      126.01       96.78     17.97 o 
   3   4  16      252.06      276.50     24.75 o 
   4   4  16       21.52       21.37     16.43 o 
   5   4  16       10.87        9.38     16.93 o 
 -14   5  16       34.08       41.42     19.31 o 
 -13   5  16       46.30      112.04     20.48 o 
 -12   5  16       20.12       12.47     16.19 o 
 -11   5  16        1.53       -2.81     12.36 o 
 -10   5  16       41.57       84.95     14.12 o 
  -9   5  16      177.16      200.91     17.50 o 
  -8   5  16       85.29       87.65     24.85 o 
  -7   5  16       18.93       20.59     11.96 o 
  -6   5  16      216.05      254.56     16.22 o 
  -5   5  16       24.13       21.47     11.93 o 
  -4   5  16      166.22      194.46     19.87 o 
  -3   5  16       74.52       76.36     19.44 o 
  -2   5  16        8.60       11.45     13.89 o 
  -1   5  16       47.07       69.17     16.15 o 
   0   5  16       20.66        0.20     14.84 o 
   1   5  16       39.60       28.42     14.96 o 
   2   5  16        3.53        6.88     17.10 o 
   3   5  16       48.45       45.89     22.82 o 
   4   5  16       18.99      -12.37     16.95 o 
 -12   6  16        1.84      -21.96     26.70 o 
 -11   6  16       22.34       53.29     18.75 o 
 -10   6  16       59.32       70.31     14.06 o 
  -9   6  16       61.98       68.60     16.10 o 
  -8   6  16      162.22      160.94     17.65 o 
  -7   6  16       12.06       11.13     11.91 o 
  -6   6  16       13.49        4.24      9.64 o 
  -5   6  16        0.74        1.92     10.81 o 
  -4   6  16       80.57       85.31     13.83 o 
  -3   6  16       72.53       54.09     15.85 o 
  -2   6  16      141.50      167.82     19.84 o 
  -1   6  16       96.93       98.74     19.52 o 
   0   6  16       65.39       96.96     20.09 o 
   1   6  16       10.72       30.06     24.70 o 
   2   6  16       54.95       71.22     31.32 o 
   3   6  16      174.26      141.77     22.28 o 
 -11   7  16       19.02       50.93     20.11 o 
 -10   7  16        8.27       30.56     19.43 o 
  -9   7  16        2.05       -6.10     15.13 o 
  -8   7  16        1.53       -0.76     14.24 o 
  -7   7  16       95.02       88.55     27.87 o 
  -6   7  16        0.49      -10.58     10.26 o 
  -5   7  16      200.26      186.27     15.99 o 
  -4   7  16       78.59      106.19     12.77 o 
  -3   7  16        0.70       -6.85     17.13 o 
  -2   7  16      110.40      115.17     25.95 o 
  -1   7  16      245.43      248.62     25.30 o 
   0   7  16      164.90      195.09     24.22 o 
   1   7  16        0.04       14.81     18.53 o 
  -8   8  16        0.94       -8.52     19.80 o 
  -7   8  16      157.28      130.34     50.30 o 
  -6   8  16       47.10       33.61     13.40 o 
  -5   8  16        4.24        6.89     12.41 o 
  -4   8  16        0.75        7.66     16.51 o 
  -3   8  16       22.90      -11.29     15.80 o 
  -2   8  16       40.08       45.93     14.76 o 
  -1   8  16        1.15       -0.24     18.03 o 
 -15   1  17      147.59      199.91     19.49 o 
 -14   1  17        0.12        7.17     12.52 o 
 -13   1  17        2.22       -7.64      9.67 o 
 -12   1  17       96.15      138.22     14.75 o 
 -11   1  17      108.50      113.59     10.59 o 
 -10   1  17      304.22      303.16     17.48 o 
  -9   1  17      193.97      195.53     14.87 o 
  -8   1  17       44.59       58.57     16.43 o 
  -7   1  17       27.59       19.14     13.18 o 
  -6   1  17      432.49      440.55     30.38 o 
  -5   1  17      126.28      140.93     17.90 o 
  -4   1  17      105.90       59.39     15.08 o 
  -3   1  17        0.88      -17.11     12.31 o 
  -2   1  17      582.40      498.73     56.69 o 
  -1   1  17      653.89      681.32     36.33 o 
   0   1  17      130.91      118.22     43.04 o 
   1   1  17       12.67       18.82     14.55 o 
   2   1  17      316.89      290.06     22.92 o 
   3   1  17      125.65      109.59     21.84 o 
   4   1  17       18.40        8.42     14.60 o 
   5   1  17       38.61       39.85     12.17 o 
 -15   2  17       14.40       14.09     11.75 o 
 -14   2  17       56.90       67.78     11.91 o 
 -13   2  17      177.52      208.99     17.53 o 
 -12   2  17       43.57       39.78     14.63 o 
 -11   2  17        1.20       -2.97     14.46 o 
 -10   2  17       10.17       24.82     10.84 o 
  -9   2  17       82.53      107.19     12.92 o 
  -8   2  17        6.49        1.31     11.88 o 
  -7   2  17        6.49       22.00     11.18 o 
  -6   2  17        0.26       -1.60     12.53 o 
  -5   2  17      190.52      235.77     21.04 o 
  -4   2  17      237.60      224.19     20.53 o 
  -3   2  17        2.08       10.10     14.51 o 
  -2   2  17       24.12       30.76     14.92 o 
  -1   2  17      130.05      128.33     18.54 o 
   0   2  17        0.25        4.57     14.77 o 
   1   2  17       43.23       17.12     14.79 o 
   2   2  17      297.07      260.88     33.13 o 
   3   2  17        6.09        9.12     21.07 o 
   4   2  17       14.09      -11.75     15.91 o 
 -14   3  17        3.04       -0.01     11.90 o 
 -13   3  17        3.97       -0.18     13.22 o 
 -12   3  17      101.03      139.52     28.41 o 
 -11   3  17       83.01      142.26     19.41 o 
 -10   3  17        5.22        9.66     16.31 o 
  -9   3  17        0.52        3.99     10.53 o 
  -8   3  17       51.19       45.70     11.29 o 
  -7   3  17       20.04       19.23     10.37 o 
  -6   3  17      180.07      167.91     15.82 o 
  -5   3  17       41.79       49.82     15.02 o 
  -4   3  17       26.88        6.57     15.80 o 
  -3   3  17       33.28       32.20     15.70 o 
  -2   3  17      283.74      292.67     33.40 o 
  -1   3  17       10.25        5.45     13.97 o 
   0   3  17        1.78        9.61     14.99 o 
   1   3  17       82.71       68.68     16.96 o 
   2   3  17      462.82      514.73     31.14 o 
   3   3  17        7.07      -17.33     12.53 o 
   4   3  17       82.62       87.55     18.98 o 
 -14   4  17       10.80        8.02     16.04 o 
 -13   4  17       38.24       56.88     15.01 o 
 -12   4  17       84.06      115.37     15.82 o 
 -11   4  17       47.59       52.70     14.11 o 
 -10   4  17       23.53       43.51     15.83 o 
  -9   4  17      134.54      136.47     14.29 o 
  -8   4  17      193.76      239.48     16.71 o 
  -7   4  17      196.40      193.94     15.33 o 
  -6   4  17      165.58      196.45     28.73 o 
  -5   4  17      110.31       89.99     18.69 o 
  -4   4  17       10.39       -9.55     14.24 o 
  -3   4  17        0.38        7.23     14.67 o 
  -2   4  17      100.78      127.29     18.49 o 
  -1   4  17       53.45       51.00     15.76 o 
   0   4  17       88.58       63.94     16.80 o 
   1   4  17      465.86      407.86     41.51 o 
   2   4  17        2.73      -18.45     13.23 o 
   3   4  17      320.30      295.47     26.21 o 
 -13   5  17        0.03       31.13     19.37 o 
 -12   5  17       76.97       72.27     14.96 o 
 -11   5  17       51.84       18.88     13.62 o 
 -10   5  17       40.04       43.83     14.22 o 
  -9   5  17       31.25       43.87     17.38 o 
  -8   5  17       47.87       84.80     13.20 o 
  -7   5  17       29.18       19.78     12.20 o 
  -6   5  17       55.48       45.39     12.46 o 
  -5   5  17       24.76       33.48     13.14 o 
  -4   5  17       90.71      119.40     18.65 o 
  -3   5  17      151.81      154.25     19.87 o 
  -2   5  17       20.22       19.91     15.51 o 
  -1   5  17       75.44      123.61     24.46 o 
   0   5  17        2.01        6.61     15.45 o 
   1   5  17       16.60       -3.97     42.26 o 
   2   5  17       60.52       44.81     19.47 o 
 -12   6  17       60.29       38.44     20.15 o 
 -11   6  17        2.49       13.49     22.99 o 
 -10   6  17      116.17      130.35     19.79 o 
  -9   6  17      552.27      652.05     33.85 o 
  -8   6  17      281.33      319.68     20.22 o 
  -7   6  17        4.26       -1.08     15.40 o 
  -6   6  17        0.66       -1.00     11.74 o 
  -5   6  17      180.64      254.51     19.06 o 
  -4   6  17       43.11       29.80     20.70 o 
  -3   6  17       41.20       60.25     17.74 o 
  -2   6  17       25.70       36.12     16.96 o 
  -1   6  17       13.18        5.10     23.44 o 
   0   6  17       50.32       38.71     19.85 o 
   1   6  17        1.54       15.08     19.00 o 
 -10   7  17       17.31       32.86     20.99 o 
  -9   7  17        1.23        8.19     15.36 o 
  -8   7  17       34.80       17.17     14.13 o 
  -7   7  17       45.95       56.13     14.38 o 
  -6   7  17        9.02        0.64     10.76 o 
  -5   7  17        0.73      -16.57     13.23 o 
  -4   7  17        4.52       14.55     16.36 o 
  -3   7  17       14.54      -13.77     17.64 o 
  -2   7  17        0.87       -0.24     24.54 o 
  -1   7  17        1.34        0.78     19.27 o 
 -14   0  18       36.42       56.01     17.23 o 
 -13   0  18       58.61       45.55     21.23 o 
 -12   0  18       53.29      130.70     18.63 o 
 -11   0  18      164.12      207.91     25.59 o 
 -10   0  18      195.58      182.66     17.16 o 
  -9   0  18       26.80        0.71     18.97 o 
  -8   0  18       50.20       62.17     22.19 o 
  -7   0  18        7.09       43.12     21.56 o 
  -6   0  18      729.74      676.61     52.37 o 
  -5   0  18      740.74      821.97     58.88 o 
  -4   0  18      104.13       72.60     22.74 o 
  -3   0  18       99.09      124.03     24.70 o 
  -2   0  18      473.72      394.21     38.34 o 
  -1   0  18     1179.39     1183.41     75.11 o 
   0   0  18        6.99        5.49     21.72 o 
   1   0  18      124.91      142.85     27.75 o 
   2   0  18      277.75      219.68     30.89 o 
   3   0  18       36.85       36.93     22.89 o 
 -14   1  18        2.93        9.13     12.20 o 
 -13   1  18       28.65       42.01     12.77 o 
 -12   1  18       37.89       42.33     10.76 o 
 -11   1  18       52.97       75.98     13.30 o 
 -10   1  18        8.98       32.56     11.79 o 
  -9   1  18      181.62      225.22     15.77 o 
  -8   1  18      158.79      151.21     19.35 o 
  -7   1  18      121.06      138.19     18.49 o 
  -6   1  18       19.89       41.28     32.69 o 
  -5   1  18       58.52       50.31     15.36 o 
  -4   1  18       24.66       19.98     14.21 o 
  -3   1  18       53.78       70.45     15.69 o 
  -2   1  18        4.56      -14.41     13.89 o 
  -1   1  18      114.50      118.73     29.13 o 
   0   1  18      473.50      528.88     32.32 o 
   1   1  18       72.92       39.80     16.29 o 
   2   1  18        0.12        7.96     19.91 o 
   3   1  18        8.57      -20.42     13.61 o 
 -14   2  18       44.17       57.20     13.51 o 
 -13   2  18        5.86        1.01     11.76 o 
 -12   2  18       44.09       42.17     13.89 o 
 -11   2  18        1.59       -9.96     11.35 o 
 -10   2  18       49.75       44.52     12.33 o 
  -9   2  18        4.59       14.89     11.61 o 
  -8   2  18       66.71       58.75     11.68 o 
  -7   2  18       98.10       60.95     15.45 o 
  -6   2  18      352.87      409.49     27.88 o 
  -5   2  18      380.38      320.38     36.34 o 
  -4   2  18        1.24        1.81     13.80 o 
  -3   2  18       29.50       29.50     15.83 o 
  -2   2  18      571.41      608.49     35.22 o 
  -1   2  18      695.92      649.27     35.86 o 
   0   2  18        0.20       -7.57     14.35 o 
   1   2  18       93.93       65.43     17.04 o 
   2   2  18      312.52      295.84     24.73 o 
   3   2  18      175.95      157.54     17.51 o 
 -14   3  18        3.58       19.63     15.19 o 
 -13   3  18       32.15       25.92     26.73 o 
 -12   3  18       15.59       49.06     14.72 o 
 -11   3  18        0.70       12.88     12.99 o 
 -10   3  18        6.08        2.16     11.25 o 
  -9   3  18       94.06       98.35     14.37 o 
  -8   3  18      130.25      163.40     14.94 o 
  -7   3  18        0.75        6.50     11.92 o 
  -6   3  18       24.70       48.32     15.48 o 
  -5   3  18       68.64       48.86     18.62 o 
  -4   3  18        0.64      -10.22     15.16 o 
  -3   3  18        0.08        2.91     15.18 o 
  -2   3  18      131.54      143.88     19.06 o 
  -1   3  18      135.31       85.83     29.52 o 
   0   3  18      115.86      104.19     18.43 o 
   1   3  18        6.20      -14.32     15.82 o 
   2   3  18       14.80        9.95     16.32 o 
   3   3  18       12.04        9.87     14.01 o 
 -13   4  18       25.60       27.01     15.02 o 
 -12   4  18        9.55       -0.08     14.14 o 
 -11   4  18       93.70       74.28     18.62 o 
 -10   4  18       21.60       42.63     13.31 o 
  -9   4  18      180.19      245.61     17.82 o 
  -8   4  18       55.96       34.90     12.54 o 
  -7   4  18       38.88       51.66     12.08 o 
  -6   4  18      203.55      221.01     30.85 o 
  -5   4  18      164.71      203.44     23.17 o 
  -4   4  18      122.20       83.68     19.42 o 
  -3   4  18       12.39       -2.24     14.99 o 
  -2   4  18       75.70       79.73     17.78 o 
  -1   4  18        4.69       28.80     16.47 o 
   0   4  18        3.59        7.04     17.01 o 
   1   4  18        2.96       32.18     17.74 o 
   2   4  18       68.79      110.00     28.77 o 
 -12   5  18       77.14       57.52     16.36 o 
 -11   5  18        1.13        6.20     14.59 o 
 -10   5  18      106.22      134.77     16.65 o 
  -9   5  18      269.76      344.99     20.97 o 
  -8   5  18      127.24      119.11     16.40 o 
  -7   5  18        0.01        0.78     13.64 o 
  -6   5  18        2.87       17.37     15.31 o 
  -5   5  18      153.44      224.27     23.29 o 
  -4   5  18       76.65      114.68     28.11 o 
  -3   5  18      219.32      183.38     21.50 o 
  -2   5  18       54.28       58.58     17.49 o 
  -1   5  18      104.95       81.73     19.12 o 
   0   5  18      150.50      149.97     21.08 o 
   1   5  18       83.49       74.31     21.31 o 
 -10   6  18       19.57       37.57     22.97 o 
  -9   6  18       84.31      120.91     17.36 o 
  -8   6  18        1.91        3.97     14.08 o 
  -7   6  18       16.41       23.32     13.47 o 
  -6   6  18       24.77       19.68     14.15 o 
  -5   6  18       39.41       48.16     17.52 o 
  -4   6  18       14.22       18.95     16.57 o 
  -3   6  18       58.83       54.10     18.46 o 
  -2   6  18        2.70        3.85     19.68 o 
  -1   6  18       70.89       70.48     27.99 o 
  -7   7  18        0.00        4.66     13.74 o 
  -6   7  18        0.00       21.10     14.88 o 
  -5   7  18        5.05       -9.05     17.08 o 
  -4   7  18       21.95       32.74     18.18 o 
 -14   1  19      152.95      226.20     16.01 o 
 -13   1  19       35.54       56.20     11.88 o 
 -12   1  19       40.09       36.75     13.19 o 
 -11   1  19      155.15      171.65     20.20 o 
 -10   1  19      295.49      357.15     26.39 o 
  -9   1  19       43.17       43.61     16.66 o 
  -8   1  19       26.27       11.32     15.42 o 
  -7   1  19        7.26       -0.96     15.18 o 
  -6   1  19      390.23      367.44     27.28 o 
  -5   1  19      307.35      330.28     33.44 o 
  -4   1  19      100.25      121.74     19.29 o 
  -3   1  19      104.14       81.40     46.65 o 
  -2   1  19      177.31      184.04     34.54 o 
  -1   1  19       71.57       78.41     18.21 o 
   0   1  19      220.32      231.09     23.95 o 
   1   1  19       34.08        6.70     16.85 o 
   2   1  19      100.92       97.95     18.89 o 
 -13   2  19        0.00       -6.13     14.38 o 
 -12   2  19       82.06       79.36     14.81 o 
 -11   2  19        6.95       12.57     12.74 o 
 -10   2  19      430.27      520.29     24.96 o 
  -9   2  19      278.98      285.89     18.63 o 
  -8   2  19       83.85      100.18     20.15 o 
  -7   2  19        0.55       16.22     20.78 o 
  -6   2  19       60.89       72.64     18.29 o 
  -5   2  19        8.45        5.49     15.24 o 
  -4   2  19      123.47      126.05     20.44 o 
  -3   2  19        7.29       -5.92     15.40 o 
  -2   2  19      229.21      243.95     23.98 o 
  -1   2  19        1.65      -13.29     16.45 o 
   0   2  19      223.28      209.33     26.23 o 
   1   2  19      152.47      137.64     20.46 o 
   2   2  19      120.52      131.74     20.87 o 
 -13   3  19       25.32       20.28     22.35 o 
 -12   3  19        1.91       -8.11     16.84 o 
 -11   3  19        1.58       27.61     17.19 o 
 -10   3  19      144.60      202.43     17.45 o 
  -9   3  19      125.03      112.49     14.84 o 
  -8   3  19       10.65        5.97     13.76 o 
  -7   3  19        5.83        3.76     16.53 o 
  -6   3  19      242.71      294.18     36.50 o 
  -5   3  19      256.71      289.43     32.73 o 
  -4   3  19        8.06        1.93     17.35 o 
  -3   3  19        7.55       23.48     17.23 o 
  -2   3  19       92.62      111.31     19.75 o 
  -1   3  19        3.08      -11.77     14.77 o 
   0   3  19       22.16       33.84     22.78 o 
   1   3  19        5.36      -16.25     16.17 o 
 -12   4  19        4.83      -21.55     14.37 o 
 -11   4  19      183.69      248.41     19.62 o 
 -10   4  19       69.34       58.65     18.38 o 
  -9   4  19        0.02       19.94     13.53 o 
  -8   4  19        4.23        9.39     12.68 o 
  -7   4  19      198.36      261.06     21.72 o 
  -6   4  19       24.39       39.89     22.54 o 
  -5   4  19       11.26       -1.38     18.06 o 
  -4   4  19        8.98       11.17     16.74 o 
  -3   4  19       86.71      117.61     19.76 o 
  -2   4  19       19.76       -6.16     16.60 o 
  -1   4  19        5.90        4.12     17.00 o 
   0   4  19       26.28       29.90     18.31 o 
 -10   5  19       22.01       10.95     18.73 o 
  -9   5  19       70.47      112.85     18.45 o 
  -8   5  19       14.28       22.54     15.17 o 
  -7   5  19       14.45       29.93     16.12 o 
  -6   5  19       82.76       63.70     20.73 o 
  -5   5  19       11.59        2.19     17.39 o 
  -4   5  19        3.29       22.26     18.28 o 
  -3   5  19      135.19      191.95     23.03 o 
  -2   5  19      144.52      134.91     22.09 o 
  -1   5  19        0.82        5.20     17.98 o 
  -8   6  19       18.01       24.17     15.43 o 
  -7   6  19      111.01      100.06     17.62 o 
  -6   6  19        9.90        7.32     18.38 o 
  -5   6  19        5.29        3.59     17.87 o 
  -4   6  19       29.06       35.16     18.84 o 
 -13   0  20       12.98       11.20     27.85 o 
 -12   0  20       35.66       71.69     19.35 o 
 -11   0  20      474.43      559.32     51.59 o 
 -10   0  20      681.04      715.35     57.55 o 
  -9   0  20        1.13       24.23     25.79 o 
  -8   0  20      246.10      271.27     35.99 o 
  -7   0  20       33.16        9.80     23.36 o 
  -6   0  20       96.17       59.51     25.79 o 
  -5   0  20        8.26      -19.68     21.17 o 
  -4   0  20      359.38      496.45     46.96 o 
  -3   0  20       59.48       56.14     26.50 o 
  -2   0  20      284.69      228.70     33.95 o 
  -1   0  20       17.40      -26.58     26.19 o 
   0   0  20      336.04      382.76     42.10 o 
 -12   1  20        0.59       21.15     13.94 o 
 -11   1  20        0.70       63.05     13.93 o 
 -10   1  20        0.40        1.21     17.51 o 
  -9   1  20        4.86        1.66     16.27 o 
  -8   1  20       30.54       39.76     17.87 o 
  -7   1  20       36.12       27.48     24.23 o 
  -6   1  20        2.64       -9.74     15.04 o 
  -5   1  20        6.03       17.73     16.65 o 
  -4   1  20      125.95       97.53     34.73 o 
  -3   1  20      182.25      167.39     22.76 o 
  -2   1  20      155.28      188.02     27.83 o 
  -1   1  20        0.77      -26.28     17.52 o 
   0   1  20        0.98       -6.31     17.60 o 
 -12   2  20       10.42       15.71     14.94 o 
 -11   2  20       40.35       44.91     14.04 o 
 -10   2  20      145.17      193.40     17.30 o 
  -9   2  20        7.06        1.90     16.41 o 
  -8   2  20       86.03       90.23     19.35 o 
  -7   2  20       41.15       72.52     19.37 o 
  -6   2  20        0.63        5.71     16.90 o 
  -5   2  20       13.42       26.79     17.07 o 
  -4   2  20       99.82       75.25     19.38 o 
  -3   2  20       17.10       47.43     19.40 o 
  -2   2  20        0.15        2.13     20.89 o 
  -1   2  20       74.02       70.75     19.76 o 
   0   2  20       63.68       57.57     20.50 o 
 -11   3  20      134.54      178.38     18.60 o 
 -10   3  20      110.86      151.58     18.57 o 
  -9   3  20       76.15      100.63     17.35 o 
  -8   3  20       42.53       56.10     19.18 o 
  -7   3  20       36.66       78.05     19.28 o 
  -6   3  20       10.69        2.87     20.40 o 
  -5   3  20        0.49       -6.76     29.75 o 
  -4   3  20       18.72       -1.03     17.90 o 
  -3   3  20       54.28       72.13     32.11 o 
  -2   3  20        2.23        6.26     17.63 o 
  -1   3  20       17.12        2.85     17.58 o 
 -10   4  20       48.30       60.96     15.96 o 
  -9   4  20       37.24       28.86     14.61 o 
  -8   4  20        0.02       -4.89     15.18 o 
  -7   4  20        0.11      -10.95     20.18 o 
  -6   4  20       31.73       -8.40     35.28 o 
  -5   4  20        3.92      -20.74     18.92 o 
  -4   4  20       66.78       76.54     19.95 o 
  -3   4  20       35.90       29.65     19.11 o 
  -2   4  20       58.44       71.47     21.01 o 
  -8   5  20       42.97       28.05     18.34 o 
  -7   5  20       52.04       58.52     22.18 o 
  -6   5  20       11.44       -0.34     19.04 o 
  -5   5  20       19.45       14.94     18.78 o 
  -4   5  20       80.28       85.40     21.10 o 
 -11   1  21       46.74       49.77     23.87 o 
 -10   1  21       15.82        5.21     51.28 o 
  -9   1  21       12.27       27.73     18.31 o 
  -8   1  21      264.12      342.92     46.45 o 
  -7   1  21       91.40       66.95     19.50 o 
  -6   1  21        0.67       22.80     18.21 o 
  -5   1  21       69.78       70.71     19.93 o 
  -4   1  21      147.81      188.64     24.03 o 
  -3   1  21       23.41       22.93     18.18 o 
  -2   1  21        2.63      -13.47     18.43 o 
 -10   2  21        0.01      -26.37     27.60 o 
  -9   2  21        2.04        8.95     18.07 o 
  -8   2  21        0.42       -9.55     17.34 o 
  -7   2  21       21.68       17.85     22.93 o 
  -6   2  21       63.66       75.38     19.85 o 
  -5   2  21       66.55       95.44     27.87 o 
  -4   2  21       84.23       45.33     19.96 o 
  -3   2  21       34.10        5.74     19.51 o 
  -9   3  21       14.13       -7.75     18.21 o 
  -8   3  21      114.33      113.05     21.66 o 
  -7   3  21       29.52       56.41     20.78 o 
  -6   3  21       17.50       22.73     20.04 o 
  -5   3  21       64.78       95.16     21.99 o 
  -4   3  21      246.08      259.83     28.10 o 
  -8   0  22       85.46      102.63     30.11 o 
  -7   0  22       19.39       11.05     27.05 o 
  -6   0  22       10.65       15.29     29.79 o 
  -7   1  22        0.66       -2.88     19.71 o 
                                                 
